# Supplementary material for: Diaqua­bis­(pyridine-2-carboxyl­ato-κ2 N,O)manganese(II) dimethyl­formamide hemisolvate
Source: Acta Crystallogr Sect E Struct Rep Online. 2011 Oct 22;67(Pt 11):m1558–9. doi: 10.1107/S1600536811042218 (PMC3246979; doi:10.1107/S1600536811042218)
Supplement: Supplementary file 1 [file e-67-m1558-sup1.cif]

##############################################################################
#                                                                            #
# This CIF contains the data in a paper accepted for publication in          #
# Acta Crystallographica Section E. It conforms to the requirements of       #
# Notes for Authors for Acta Crystallographica Section E, and has been       #
# peer reviewed under the auspices of the IUCr Commission on Journals.       #
#                                                                            #
# Full details of the Crystallographic Information File format               #
# are given in the paper "The Crystallographic Information File (CIF):       #
# a New Standard Archive File for Crystallography" by S. R. Hall, F. H.      #
# Allen and I. D. Brown [Acta Cryst. (1991), A47, 655-685].                  #
#                                                                            #
# The current version of the core CIF dictionary is obtainable from          #
# ftp://ftp.iucr.org/pub/cif_core.dic.                                       #
#                                                                            #
# Software is freely available for graphical display of the structure(s)     #
# in this CIF. For information consult the CIF software page                 #
# http://www.iucr.org/resources/cif/software.                                #
#                                                                            #
# This file may be used for bona fide research purposes within the           #
# scientific community so long as proper attribution is given to the journal # 
# article from which it was obtained.                                        #
#                                                                            #
##############################################################################
data_I
_audit_creation_method     SHELXL-97
_chemical_name_systematic
;
Diaquabis(pyridine-2-carboxylato-\k^2^<i>N</i>,<i>O</i>)manganese(II)
dimethylformamide hemisolvate
;
_chemical_name_common     ?
_chemical_formula_moiety     'C12 H12 Mn N2 O6, 0.5(C3 H7 N O)'
_chemical_formula_sum     'C13.5 H15.5 Mn1 N2.5 O6.5'
_chemical_formula_iupac     '[Mn (C6 H4 N O2)2 (H2 O)2], 0.5C3 H7 N O'
_chemical_formula_weight     371.73
_chemical_melting_point     ?
_symmetry_cell_setting     triclinic
_symmetry_space_group_name_H-M     'P -1'
_symmetry_space_group_name_Hall     '-P 1'
loop_
    _symmetry_equiv_pos_as_xyz
    'x, y, z'
    '-x, -y, -z'
_cell_length_a     8.6860(17)
_cell_length_b     13.532(3)
_cell_length_c     14.871(3)
_cell_angle_alpha     73.18(3)
_cell_angle_beta     73.53(3)
_cell_angle_gamma     72.37(3)
_cell_volume     1557.4(7)
_cell_formula_units_Z     4
_cell_measurement_reflns_used     4574
_cell_measurement_theta_min     2.98
_cell_measurement_theta_max     27.48
_cell_measurement_temperature     120(2)
_exptl_crystal_description     block
_exptl_crystal_colour     'pale yellow'
_exptl_crystal_size_max     0.21
_exptl_crystal_size_mid     0.15
_exptl_crystal_size_min     0.06
_exptl_crystal_density_diffrn     1.585
_exptl_crystal_density_meas     ?
_exptl_crystal_density_method     'not measured'
_exptl_crystal_F_000     764
_exptl_absorpt_coefficient_mu     0.885
_exptl_absorpt_correction_type     multi-scan
_exptl_absorpt_process_details     '(DENZO/SCALEPACK; Otwinowski & Minor, 1997)'
_exptl_absorpt_correction_T_min     0.8337
_exptl_absorpt_correction_T_max     0.9323
_exptl_special_details     ?
_diffrn_ambient_temperature     120(2)
_diffrn_radiation_type     MoK\a
_diffrn_radiation_wavelength     0.71073
_diffrn_radiation_source     'fine-focus sealed tube'
_diffrn_radiation_monochromator     'horizontally mounted graphite crystal'
_diffrn_measurement_device_type     'Nonius KappaCCD'
_diffrn_measurement_device     '95mm CCD camera on \k-goniostat'
_diffrn_measurement_method     '\f scans and \w scans with \k offset'
_diffrn_detector_area_resol_mean     9
_diffrn_reflns_number     13428
_diffrn_reflns_av_R_equivalents     0.0288
_diffrn_reflns_av_sigmaI/netI     0.0478
_diffrn_reflns_theta_min     2.93
_diffrn_reflns_theta_max     28.78
_diffrn_reflns_theta_full     26.50
_diffrn_measured_fraction_theta_max     0.894
_diffrn_measured_fraction_theta_full     0.980
_diffrn_reflns_limit_h_min     -11
_diffrn_reflns_limit_h_max     11
_diffrn_reflns_limit_k_min     -17
_diffrn_reflns_limit_k_max     18
_diffrn_reflns_limit_l_min     -19
_diffrn_reflns_limit_l_max     19
_diffrn_standards_number     ?
_diffrn_standards_interval_count     ?
_diffrn_standards_interval_time     ?
_diffrn_standards_decay_%     ?
_refine_special_details
;
 Refinement of F^2^ against ALL reflections.  The weighted R-factor wR and
 goodness of fit S are based on F^2^, conventional R-factors R are based
 on F, with F set to zero for negative F^2^. The threshold expression of
 F^2^ > 2sigma(F^2^) is used only for calculating R-factors(gt) etc. and is
 not relevant to the choice of reflections for refinement.  R-factors based
 on F^2^ are statistically about twice as large as those based on F, and R-
 factors based on ALL data will be even larger.
;
_reflns_number_total     7243
_reflns_number_gt     5370
_reflns_threshold_expression     I>2sigma(I)
_refine_ls_structure_factor_coef     Fsqd
_refine_ls_matrix_type     full
_refine_ls_R_factor_all     0.0745
_refine_ls_R_factor_gt     0.0557
_refine_ls_wR_factor_gt     0.1495
_refine_ls_wR_factor_ref     0.1569
_refine_ls_goodness_of_fit_ref     1.038
_refine_ls_restrained_S_all     1.038
_refine_ls_number_reflns     7243
_refine_ls_number_parameters     426
_refine_ls_number_restraints     0
_refine_ls_hydrogen_treatment     constr
_refine_ls_weighting_scheme     calc
_refine_ls_weighting_details
         'calc w=1/[\s^2^(Fo^2^)+(0.1017P)^2^+0.0000P] where P=(Fo^2^+2Fc^2^)/3'
_atom_sites_solution_hydrogens     geom
_atom_sites_solution_primary     direct
_atom_sites_solution_secondary     difmap
_refine_ls_shift/su_max     0.000
_refine_ls_shift/su_mean     0.000
_refine_diff_density_max     1.727
_refine_diff_density_min     -0.867
_refine_ls_extinction_method     none
_refine_ls_extinction_coef     ?
loop_
    _atom_type_symbol
    _atom_type_description
    _atom_type_scat_dispersion_real
    _atom_type_scat_dispersion_imag
    _atom_type_scat_source
    'C' 'C' 0.0033 0.0016
                         'International Tables Vol C Tables 4.2.6.8 and 6.1.1.4'
    'H' 'H' 0.0000 0.0000
                         'International Tables Vol C Tables 4.2.6.8 and 6.1.1.4'
    'N' 'N' 0.0061 0.0033
                         'International Tables Vol C Tables 4.2.6.8 and 6.1.1.4'
    'O' 'O' 0.0106 0.0060
                         'International Tables Vol C Tables 4.2.6.8 and 6.1.1.4'
    'Mn' 'Mn' 0.3368 0.7283
                         'International Tables Vol C Tables 4.2.6.8 and 6.1.1.4'
_computing_data_collection     'COLLECT (Nonius, 2000)'
_computing_cell_refinement     'DENZO/SCALEPACK (Otwinowski & Minor, 1997)'
_computing_data_reduction     'DENZO/SCALEPACK (Otwinowski & Minor, 1997)'
_computing_structure_solution     'SIR2004 (Burla <i>et al.</i>, 2005)'
_computing_structure_refinement     'SHELXL97 (Sheldrick, 2008)'
_computing_molecular_graphics     'DIAMOND (Brandenburg, 2008)'
_computing_publication_material     'SHELXL97 (Sheldrick, 2008)'
loop_
    _atom_site_type_symbol
    _atom_site_label
    _atom_site_fract_x
    _atom_site_fract_y
    _atom_site_fract_z
    _atom_site_U_iso_or_equiv
    _atom_site_adp_type
    _atom_site_calc_flag
    _atom_site_refinement_flags
    _atom_site_occupancy
    _atom_site_symmetry_multiplicity
    _atom_site_disorder_assembly
    _atom_site_disorder_group
    Mn Mn1 0.41145(6) 0.09669(4) 0.28566(3) 0.01596(13) Uani d . 1 1 . .
    O O1 0.4153(3) -0.16990(17) 0.51623(15) 0.0198(5) Uani d . 1 1 . .
    O O2 0.4925(3) -0.03998(17) 0.39416(15) 0.0197(5) Uani d . 1 1 . .
    O O3 0.8614(3) 0.13230(19) 0.08858(18) 0.0284(5) Uani d . 1 1 . .
    O O4 0.6391(3) 0.14520(17) 0.21013(15) 0.0202(5) Uani d . 1 1 . .
    O O1W 0.2631(3) 0.22912(17) 0.20112(15) 0.0234(5) Uani d . 1 1 . .
    H H1W1 0.2914 0.2536 0.1417 0.035 Uiso d R 1 1 . .
    H H1W2 0.1736 0.2753 0.2312 0.035 Uiso d R 1 1 . .
    O O2W 0.3491(3) 0.19490(18) 0.38793(16) 0.0225(5) Uani d . 1 1 . .
    H H2W1 0.2781 0.2528 0.3900 0.034 Uiso d R 1 1 . .
    H H2W2 0.4144 0.1814 0.4245 0.034 Uiso d R 1 1 . .
    N N1 0.1996(3) 0.0162(2) 0.34259(17) 0.0178(5) Uani d . 1 1 . .
    N N2 0.5325(3) 0.0018(2) 0.16917(18) 0.0182(5) Uani d . 1 1 . .
    C C1 0.2246(4) -0.0686(2) 0.4167(2) 0.0168(6) Uani d . 1 1 . .
    C C2 0.1082(4) -0.1278(3) 0.4631(2) 0.0230(7) Uani d . 1 1 . .
    H H2 0.1292 -0.1872 0.5147 0.028 Uiso calc R 1 1 . .
    C C3 -0.0404(4) -0.0984(3) 0.4327(2) 0.0258(7) Uani d . 1 1 . .
    H H3 -0.1225 -0.1376 0.4636 0.031 Uiso calc R 1 1 . .
    C C4 -0.0671(4) -0.0119(3) 0.3574(2) 0.0238(7) Uani d . 1 1 . .
    H H4 -0.1675 0.0094 0.3356 0.029 Uiso calc R 1 1 . .
    C C5 0.0555(4) 0.0434(3) 0.3142(2) 0.0217(7) Uani d . 1 1 . .
    H H5 0.0370 0.1030 0.2623 0.026 Uiso calc R 1 1 . .
    C C6 0.3907(4) -0.0943(2) 0.4446(2) 0.0180(6) Uani d . 1 1 . .
    C C7 0.6736(4) 0.0260(2) 0.1121(2) 0.0181(6) Uani d . 1 1 . .
    C C8 0.7645(4) -0.0236(3) 0.0377(2) 0.0221(7) Uani d . 1 1 . .
    H H8 0.8622 -0.0039 -0.0021 0.027 Uiso calc R 1 1 . .
    C C9 0.7103(4) -0.1031(3) 0.0222(2) 0.0231(7) Uani d . 1 1 . .
    H H9 0.7702 -0.1383 -0.0286 0.028 Uiso calc R 1 1 . .
    C C10 0.5679(4) -0.1299(3) 0.0819(2) 0.0245(7) Uani d . 1 1 . .
    H H10 0.5294 -0.1847 0.0736 0.029 Uiso calc R 1 1 . .
    C C11 0.4819(4) -0.0751(2) 0.1546(2) 0.0211(6) Uani d . 1 1 . .
    H H11 0.3836 -0.0931 0.1953 0.025 Uiso calc R 1 1 . .
    C C12 0.7307(4) 0.1088(2) 0.1381(2) 0.0183(6) Uani d . 1 1 . .
    Mn Mn2 0.79814(5) 0.40535(4) 0.21576(3) 0.01583(13) Uani d . 1 1 . .
    O O5 1.0811(3) 0.35722(19) 0.42074(17) 0.0279(5) Uani d . 1 1 . .
    O O6 0.9995(3) 0.35619(17) 0.29141(15) 0.0196(5) Uani d . 1 1 . .
    O O7 0.7687(3) 0.66837(17) -0.01771(15) 0.0196(5) Uani d . 1 1 . .
    O O8 0.8505(3) 0.54221(17) 0.10592(15) 0.0188(4) Uani d . 1 1 . .
    O O3W 0.6997(3) 0.27064(17) 0.30053(15) 0.0234(5) Uani d . 1 1 . .
    H H3W1 0.6725 0.2504 0.3606 0.035 Uiso d R 1 1 . .
    H H3W2 0.6863 0.2297 0.2718 0.035 Uiso d R 1 1 . .
    O O4W 0.9233(3) 0.30931(18) 0.11082(16) 0.0226(5) Uani d . 1 1 . .
    H H4W1 0.9111 0.2518 0.1054 0.034 Uiso d R 1 1 . .
    H H4W2 1.0101 0.3263 0.0727 0.034 Uiso d R 1 1 . .
    N N3 0.7155(3) 0.4956(2) 0.33415(18) 0.0174(5) Uani d . 1 1 . .
    N N4 0.5622(3) 0.4837(2) 0.16008(17) 0.0177(5) Uani d . 1 1 . .
    C C13 0.5772(4) 0.5718(2) 0.3498(2) 0.0208(6) Uani d . 1 1 . .
    H H13 0.5033 0.5917 0.3077 0.025 Uiso calc R 1 1 . .
    C C14 0.5367(4) 0.6234(3) 0.4250(2) 0.0225(7) Uani d . 1 1 . .
    H H14 0.4383 0.6781 0.4332 0.027 Uiso calc R 1 1 . .
    C C15 0.6425(4) 0.5936(3) 0.4874(2) 0.0236(7) Uani d . 1 1 . .
    H H15 0.6168 0.6264 0.5401 0.028 Uiso calc R 1 1 . .
    C C16 0.7875(4) 0.5145(3) 0.4719(2) 0.0216(6) Uani d . 1 1 . .
    H H16 0.8622 0.4921 0.5138 0.026 Uiso calc R 1 1 . .
    C C17 0.8198(4) 0.4693(2) 0.3938(2) 0.0181(6) Uani d . 1 1 . .
    C C18 0.9806(4) 0.3871(2) 0.3680(2) 0.0197(6) Uani d . 1 1 . .
    C C19 0.5778(4) 0.5680(2) 0.0848(2) 0.0165(6) Uani d . 1 1 . .
    C C20 0.4495(4) 0.6252(2) 0.0383(2) 0.0204(6) Uani d . 1 1 . .
    H H20 0.4640 0.6836 -0.0146 0.024 Uiso calc R 1 1 . .
    C C21 0.2996(4) 0.5961(3) 0.0700(2) 0.0238(7) Uani d . 1 1 . .
    H H21 0.2100 0.6341 0.0392 0.029 Uiso calc R 1 1 . .
    C C22 0.2830(4) 0.5102(3) 0.1475(2) 0.0236(7) Uani d . 1 1 . .
    H H22 0.1815 0.4889 0.1709 0.028 Uiso calc R 1 1 . .
    C C23 0.4172(4) 0.4558(3) 0.1901(2) 0.0213(6) Uani d . 1 1 . .
    H H23 0.4058 0.3966 0.2425 0.026 Uiso calc R 1 1 . .
    C C24 0.7461(4) 0.5947(2) 0.0553(2) 0.0175(6) Uani d . 1 1 . .
    O O9 0.2692(4) 0.7270(3) 0.2913(3) 0.0718(12) Uani d . 1 1 . .
    N N5 0.0270(4) 0.7605(3) 0.2458(2) 0.0367(8) Uani d . 1 1 . .
    C C25 0.1253(6) 0.7140(4) 0.3062(4) 0.0586(14) Uani d . 1 1 . .
    H H25 0.0863 0.6681 0.3644 0.070 Uiso calc R 1 1 . .
    C C26 0.0813(5) 0.8336(4) 0.1558(3) 0.0434(10) Uani d . 1 1 . .
    H H26A 0.0243 0.9070 0.1607 0.065 Uiso calc R 1 1 . .
    H H26B 0.0550 0.8178 0.1024 0.065 Uiso calc R 1 1 . .
    H H26C 0.2010 0.8249 0.1442 0.065 Uiso calc R 1 1 . .
    C C27 -0.1407(6) 0.7521(5) 0.2627(4) 0.078(2) Uani d . 1 1 . .
    H H27A -0.1711 0.7089 0.3274 0.117 Uiso calc R 1 1 . .
    H H27B -0.1499 0.7184 0.2150 0.117 Uiso calc R 1 1 . .
    H H27C -0.2152 0.8233 0.2574 0.117 Uiso calc R 1 1 . .
loop_
    _atom_site_aniso_label
    _atom_site_aniso_U_11
    _atom_site_aniso_U_22
    _atom_site_aniso_U_33
    _atom_site_aniso_U_12
    _atom_site_aniso_U_13
    _atom_site_aniso_U_23
    Mn1 0.0194(2) 0.0161(2) 0.0105(2) -0.00402(18) -0.00322(17) -0.00040(17)
    O1 0.0257(11) 0.0179(11) 0.0129(10) -0.0041(9) -0.0060(9) 0.0016(8)
    O2 0.0207(11) 0.0202(11) 0.0167(11) -0.0061(9) -0.0060(9) 0.0013(9)
    O3 0.0245(12) 0.0319(13) 0.0314(13) -0.0125(10) 0.0067(10) -0.0172(11)
    O4 0.0245(11) 0.0213(11) 0.0153(11) -0.0066(9) -0.0014(9) -0.0066(9)
    O1W 0.0281(12) 0.0219(12) 0.0109(10) 0.0021(9) -0.0033(9) 0.0008(8)
    O2W 0.0215(11) 0.0256(12) 0.0211(12) 0.0012(9) -0.0077(9) -0.0103(9)
    N1 0.0212(13) 0.0184(13) 0.0119(12) -0.0023(10) -0.0043(10) -0.0022(10)
    N2 0.0191(13) 0.0192(13) 0.0156(13) -0.0035(10) -0.0044(10) -0.0036(10)
    C1 0.0202(14) 0.0184(15) 0.0112(14) -0.0042(12) -0.0015(11) -0.0046(11)
    C2 0.0285(17) 0.0224(16) 0.0152(15) -0.0073(13) -0.0027(13) -0.0002(12)
    C3 0.0254(17) 0.0305(19) 0.0225(17) -0.0121(14) -0.0017(13) -0.0051(14)
    C4 0.0230(16) 0.0295(18) 0.0189(16) -0.0066(14) -0.0048(13) -0.0051(13)
    C5 0.0255(16) 0.0253(17) 0.0121(14) -0.0066(13) -0.0046(12) 0.0000(12)
    C6 0.0258(16) 0.0178(15) 0.0101(14) -0.0030(12) -0.0037(12) -0.0050(11)
    C7 0.0213(15) 0.0174(15) 0.0158(15) -0.0034(12) -0.0053(12) -0.0040(11)
    C8 0.0216(15) 0.0250(17) 0.0182(16) -0.0008(13) -0.0041(12) -0.0079(13)
    C9 0.0249(16) 0.0215(16) 0.0240(17) -0.0004(13) -0.0065(13) -0.0108(13)
    C10 0.0295(17) 0.0219(17) 0.0262(18) -0.0063(13) -0.0094(14) -0.0083(13)
    C11 0.0220(15) 0.0194(15) 0.0222(16) -0.0060(12) -0.0047(12) -0.0039(12)
    C12 0.0204(15) 0.0164(15) 0.0174(15) -0.0031(12) -0.0034(12) -0.0048(12)
    Mn2 0.0197(2) 0.0157(2) 0.0107(2) -0.00441(18) -0.00352(17) -0.00042(17)
    O5 0.0278(12) 0.0315(13) 0.0285(13) 0.0045(10) -0.0161(10) -0.0150(11)
    O6 0.0217(11) 0.0216(11) 0.0150(11) -0.0018(9) -0.0039(8) -0.0071(9)
    O7 0.0253(11) 0.0184(11) 0.0127(10) -0.0069(9) -0.0027(8) 0.0004(8)
    O8 0.0203(11) 0.0195(11) 0.0144(11) -0.0071(9) -0.0041(8) 0.0024(8)
    O3W 0.0395(13) 0.0236(12) 0.0099(10) -0.0171(10) -0.0037(9) 0.0005(8)
    O4W 0.0243(12) 0.0240(12) 0.0209(12) -0.0108(9) 0.0016(9) -0.0080(9)
    N3 0.0197(12) 0.0154(12) 0.0166(13) -0.0046(10) -0.0045(10) -0.0019(10)
    N4 0.0228(13) 0.0174(13) 0.0122(12) -0.0050(10) -0.0047(10) -0.0012(10)
    C13 0.0219(15) 0.0202(16) 0.0201(16) -0.0037(12) -0.0069(12) -0.0033(12)
    C14 0.0218(16) 0.0173(15) 0.0261(17) -0.0018(12) -0.0030(13) -0.0066(13)
    C15 0.0261(16) 0.0248(17) 0.0208(16) -0.0088(13) 0.0009(13) -0.0093(13)
    C16 0.0231(16) 0.0234(16) 0.0204(16) -0.0052(13) -0.0057(13) -0.0073(13)
    C17 0.0203(15) 0.0190(15) 0.0144(14) -0.0051(12) -0.0041(12) -0.0022(12)
    C18 0.0218(15) 0.0161(15) 0.0215(16) -0.0051(12) -0.0044(12) -0.0044(12)
    C19 0.0249(15) 0.0152(14) 0.0076(13) -0.0036(12) -0.0034(11) -0.0012(11)
    C20 0.0276(16) 0.0183(15) 0.0151(15) -0.0049(13) -0.0066(12) -0.0021(12)
    C21 0.0219(16) 0.0253(17) 0.0252(17) -0.0011(13) -0.0096(13) -0.0074(13)
    C22 0.0200(15) 0.0295(18) 0.0225(17) -0.0088(13) -0.0014(13) -0.0079(14)
    C23 0.0242(16) 0.0212(16) 0.0176(15) -0.0053(13) -0.0043(12) -0.0031(12)
    C24 0.0237(15) 0.0167(15) 0.0110(14) -0.0041(12) -0.0019(11) -0.0039(11)
    O9 0.048(2) 0.081(3) 0.097(3) 0.0190(18) -0.046(2) -0.042(2)
    N5 0.0288(16) 0.046(2) 0.0344(18) -0.0097(14) -0.0108(14) -0.0021(15)
    C25 0.050(3) 0.063(3) 0.056(3) 0.018(2) -0.027(2) -0.021(3)
    C26 0.036(2) 0.048(3) 0.043(2) -0.0126(19) -0.0038(18) -0.006(2)
    C27 0.046(3) 0.075(4) 0.098(5) -0.037(3) -0.027(3) 0.041(3)
_geom_special_details
;
 All esds (except the esd in the dihedral angle between two l.s. planes)
 are estimated using the full covariance matrix.  The cell esds are taken
 into account individually in the estimation of esds in distances, angles
 and torsion angles; correlations between esds in cell parameters are only
 used when they are defined by crystal symmetry.  An approximate (isotropic)
 treatment of cell esds is used for estimating esds involving l.s. planes.
;
loop_
    _geom_bond_atom_site_label_1
    _geom_bond_atom_site_label_2
    _geom_bond_site_symmetry_2
    _geom_bond_distance
    _geom_bond_publ_flag
    Mn1 O2W . 2.154(2) ?
    Mn1 O2 . 2.156(2) ?
    Mn1 O1W . 2.161(2) ?
    Mn1 O4 . 2.168(2) ?
    Mn1 N1 . 2.256(3) ?
    Mn1 N2 . 2.279(3) ?
    O1 C6 . 1.262(4) ?
    O2 C6 . 1.259(4) ?
    O3 C12 . 1.241(4) ?
    O4 C12 . 1.268(4) ?
    O1W H1W1 . 0.8405 ?
    O1W H1W2 . 0.9305 ?
    O2W H2W1 . 0.8402 ?
    O2W H2W2 . 0.8402 ?
    N1 C5 . 1.346(4) ?
    N1 C1 . 1.353(4) ?
    N2 C11 . 1.335(4) ?
    N2 C7 . 1.350(4) ?
    C1 C2 . 1.384(4) ?
    C1 C6 . 1.525(4) ?
    C2 C3 . 1.395(5) ?
    C2 H2 . 0.9500 ?
    C3 C4 . 1.380(5) ?
    C3 H3 . 0.9500 ?
    C4 C5 . 1.387(5) ?
    C4 H4 . 0.9500 ?
    C5 H5 . 0.9500 ?
    C7 C8 . 1.382(4) ?
    C7 C12 . 1.532(4) ?
    C8 C9 . 1.395(4) ?
    C8 H8 . 0.9500 ?
    C9 C10 . 1.383(5) ?
    C9 H9 . 0.9500 ?
    C10 C11 . 1.396(4) ?
    C10 H10 . 0.9500 ?
    C11 H11 . 0.9500 ?
    Mn2 O8 . 2.155(2) ?
    Mn2 O3W . 2.156(2) ?
    Mn2 O4W . 2.159(2) ?
    Mn2 O6 . 2.179(2) ?
    Mn2 N3 . 2.259(3) ?
    Mn2 N4 . 2.269(3) ?
    O5 C18 . 1.237(4) ?
    O6 C18 . 1.276(4) ?
    O7 C24 . 1.257(4) ?
    O8 C24 . 1.257(4) ?
    O3W H3W1 . 0.8410 ?
    O3W H3W2 . 0.8406 ?
    O4W H4W1 . 0.8452 ?
    O4W H4W2 . 0.8548 ?
    N3 C13 . 1.338(4) ?
    N3 C17 . 1.346(4) ?
    N4 C23 . 1.341(4) ?
    N4 C19 . 1.357(4) ?
    C13 C14 . 1.394(4) ?
    C13 H13 . 0.9500 ?
    C14 C15 . 1.382(5) ?
    C14 H14 . 0.9500 ?
    C15 C16 . 1.395(4) ?
    C15 H15 . 0.9500 ?
    C16 C17 . 1.388(4) ?
    C16 H16 . 0.9500 ?
    C17 C18 . 1.529(4) ?
    C19 C20 . 1.387(4) ?
    C19 C24 . 1.525(4) ?
    C20 C21 . 1.389(5) ?
    C20 H20 . 0.9500 ?
    C21 C22 . 1.390(5) ?
    C21 H21 . 0.9500 ?
    C22 C23 . 1.390(4) ?
    C22 H22 . 0.9500 ?
    C23 H23 . 0.9500 ?
    O9 C25 . 1.263(6) ?
    N5 C25 . 1.309(5) ?
    N5 C27 . 1.440(5) ?
    N5 C26 . 1.466(5) ?
    C25 H25 . 0.9500 ?
    C26 H26A . 0.9800 ?
    C26 H26B . 0.9800 ?
    C26 H26C . 0.9800 ?
    C27 H27A . 0.9800 ?
    C27 H27B . 0.9800 ?
    C27 H27C . 0.9800 ?
loop_
    _geom_angle_atom_site_label_1
    _geom_angle_atom_site_label_2
    _geom_angle_atom_site_label_3
    _geom_angle_site_symmetry_1
    _geom_angle_site_symmetry_3
    _geom_angle
    _geom_angle_publ_flag
    O2W Mn1 O2 . . 89.21(9) ?
    O2W Mn1 O1W . . 86.34(9) ?
    O2 Mn1 O1W . . 163.98(9) ?
    O2W Mn1 O4 . . 94.13(9) ?
    O2 Mn1 O4 . . 102.52(9) ?
    O1W Mn1 O4 . . 93.15(9) ?
    O2W Mn1 N1 . . 99.52(9) ?
    O2 Mn1 N1 . . 75.12(9) ?
    O1W Mn1 N1 . . 90.44(9) ?
    O4 Mn1 N1 . . 166.09(9) ?
    O2W Mn1 N2 . . 167.35(9) ?
    O2 Mn1 N2 . . 90.93(9) ?
    O1W Mn1 N2 . . 96.76(9) ?
    O4 Mn1 N2 . . 73.50(9) ?
    N1 Mn1 N2 . . 92.74(9) ?
    C6 O2 Mn1 . . 118.29(19) ?
    C12 O4 Mn1 . . 121.08(19) ?
    Mn1 O1W H1W1 . . 125.2 ?
    Mn1 O1W H1W2 . . 120.2 ?
    H1W1 O1W H1W2 . . 112.7 ?
    Mn1 O2W H2W1 . . 128.7 ?
    Mn1 O2W H2W2 . . 117.1 ?
    H2W1 O2W H2W2 . . 113.0 ?
    C5 N1 C1 . . 118.2(3) ?
    C5 N1 Mn1 . . 128.6(2) ?
    C1 N1 Mn1 . . 113.12(19) ?
    C11 N2 C7 . . 118.5(3) ?
    C11 N2 Mn1 . . 127.2(2) ?
    C7 N2 Mn1 . . 114.2(2) ?
    N1 C1 C2 . . 122.3(3) ?
    N1 C1 C6 . . 115.1(3) ?
    C2 C1 C6 . . 122.6(3) ?
    C1 C2 C3 . . 118.7(3) ?
    C1 C2 H2 . . 120.6 ?
    C3 C2 H2 . . 120.6 ?
    C4 C3 C2 . . 119.3(3) ?
    C4 C3 H3 . . 120.3 ?
    C2 C3 H3 . . 120.3 ?
    C3 C4 C5 . . 118.7(3) ?
    C3 C4 H4 . . 120.7 ?
    C5 C4 H4 . . 120.7 ?
    N1 C5 C4 . . 122.7(3) ?
    N1 C5 H5 . . 118.6 ?
    C4 C5 H5 . . 118.6 ?
    O2 C6 O1 . . 125.3(3) ?
    O2 C6 C1 . . 117.9(3) ?
    O1 C6 C1 . . 116.8(3) ?
    N2 C7 C8 . . 122.5(3) ?
    N2 C7 C12 . . 115.5(3) ?
    C8 C7 C12 . . 122.0(3) ?
    C7 C8 C9 . . 118.8(3) ?
    C7 C8 H8 . . 120.6 ?
    C9 C8 H8 . . 120.6 ?
    C10 C9 C8 . . 118.9(3) ?
    C10 C9 H9 . . 120.6 ?
    C8 C9 H9 . . 120.6 ?
    C9 C10 C11 . . 118.8(3) ?
    C9 C10 H10 . . 120.6 ?
    C11 C10 H10 . . 120.6 ?
    N2 C11 C10 . . 122.5(3) ?
    N2 C11 H11 . . 118.8 ?
    C10 C11 H11 . . 118.8 ?
    O3 C12 O4 . . 126.6(3) ?
    O3 C12 C7 . . 117.8(3) ?
    O4 C12 C7 . . 115.6(3) ?
    O8 Mn2 O3W . . 163.73(8) ?
    O8 Mn2 O4W . . 88.27(9) ?
    O3W Mn2 O4W . . 86.00(9) ?
    O8 Mn2 O6 . . 103.96(9) ?
    O3W Mn2 O6 . . 91.74(9) ?
    O4W Mn2 O6 . . 95.46(9) ?
    O8 Mn2 N3 . . 92.93(9) ?
    O3W Mn2 N3 . . 95.66(9) ?
    O4W Mn2 N3 . . 168.75(9) ?
    O6 Mn2 N3 . . 73.39(9) ?
    O8 Mn2 N4 . . 74.84(9) ?
    O3W Mn2 N4 . . 90.88(9) ?
    O4W Mn2 N4 . . 97.90(9) ?
    O6 Mn2 N4 . . 166.54(9) ?
    N3 Mn2 N4 . . 93.21(9) ?
    C18 O6 Mn2 . . 120.26(19) ?
    C24 O8 Mn2 . . 118.9(2) ?
    Mn2 O3W H3W1 . . 129.6 ?
    Mn2 O3W H3W2 . . 118.4 ?
    H3W1 O3W H3W2 . . 112.0 ?
    Mn2 O4W H4W1 . . 131.6 ?
    Mn2 O4W H4W2 . . 115.2 ?
    H4W1 O4W H4W2 . . 112.5 ?
    C13 N3 C17 . . 117.8(3) ?
    C13 N3 Mn2 . . 127.1(2) ?
    C17 N3 Mn2 . . 115.1(2) ?
    C23 N4 C19 . . 118.4(3) ?
    C23 N4 Mn2 . . 128.8(2) ?
    C19 N4 Mn2 . . 112.9(2) ?
    N3 C13 C14 . . 123.0(3) ?
    N3 C13 H13 . . 118.5 ?
    C14 C13 H13 . . 118.5 ?
    C15 C14 C13 . . 118.7(3) ?
    C15 C14 H14 . . 120.6 ?
    C13 C14 H14 . . 120.6 ?
    C14 C15 C16 . . 119.0(3) ?
    C14 C15 H15 . . 120.5 ?
    C16 C15 H15 . . 120.5 ?
    C17 C16 C15 . . 118.4(3) ?
    C17 C16 H16 . . 120.8 ?
    C15 C16 H16 . . 120.8 ?
    N3 C17 C16 . . 123.1(3) ?
    N3 C17 C18 . . 115.2(3) ?
    C16 C17 C18 . . 121.7(3) ?
    O5 C18 O6 . . 125.6(3) ?
    O5 C18 C17 . . 118.8(3) ?
    O6 C18 C17 . . 115.6(3) ?
    N4 C19 C20 . . 122.1(3) ?
    N4 C19 C24 . . 115.1(3) ?
    C20 C19 C24 . . 122.7(3) ?
    C19 C20 C21 . . 119.2(3) ?
    C19 C20 H20 . . 120.4 ?
    C21 C20 H20 . . 120.4 ?
    C20 C21 C22 . . 118.8(3) ?
    C20 C21 H21 . . 120.6 ?
    C22 C21 H21 . . 120.6 ?
    C21 C22 C23 . . 118.9(3) ?
    C21 C22 H22 . . 120.5 ?
    C23 C22 H22 . . 120.5 ?
    N4 C23 C22 . . 122.6(3) ?
    N4 C23 H23 . . 118.7 ?
    C22 C23 H23 . . 118.7 ?
    O7 C24 O8 . . 125.3(3) ?
    O7 C24 C19 . . 117.0(3) ?
    O8 C24 C19 . . 117.7(3) ?
    C25 N5 C27 . . 125.1(4) ?
    C25 N5 C26 . . 119.9(4) ?
    C27 N5 C26 . . 114.8(3) ?
    O9 C25 N5 . . 123.6(5) ?
    O9 C25 H25 . . 118.2 ?
    N5 C25 H25 . . 118.2 ?
    N5 C26 H26A . . 109.5 ?
    N5 C26 H26B . . 109.5 ?
    H26A C26 H26B . . 109.5 ?
    N5 C26 H26C . . 109.5 ?
    H26A C26 H26C . . 109.5 ?
    H26B C26 H26C . . 109.5 ?
    N5 C27 H27A . . 109.5 ?
    N5 C27 H27B . . 109.5 ?
    H27A C27 H27B . . 109.5 ?
    N5 C27 H27C . . 109.5 ?
    H27A C27 H27C . . 109.5 ?
    H27B C27 H27C . . 109.5 ?
loop_
    _geom_torsion_atom_site_label_1
    _geom_torsion_atom_site_label_2
    _geom_torsion_atom_site_label_3
    _geom_torsion_atom_site_label_4
    _geom_torsion_site_symmetry_1
    _geom_torsion_site_symmetry_2
    _geom_torsion_site_symmetry_3
    _geom_torsion_site_symmetry_4
    _geom_torsion
    _geom_torsion_publ_flag
    O2W Mn1 O2 C6 . . . . 93.4(2) ?
    O1W Mn1 O2 C6 . . . . 19.6(4) ?
    O4 Mn1 O2 C6 . . . . -172.5(2) ?
    N1 Mn1 O2 C6 . . . . -6.7(2) ?
    N2 Mn1 O2 C6 . . . . -99.2(2) ?
    O2W Mn1 O4 C12 . . . . -179.7(2) ?
    O2 Mn1 O4 C12 . . . . 90.2(2) ?
    O1W Mn1 O4 C12 . . . . -93.1(2) ?
    N1 Mn1 O4 C12 . . . . 11.6(5) ?
    N2 Mn1 O4 C12 . . . . 3.0(2) ?
    O2W Mn1 N1 C5 . . . . 95.5(3) ?
    O2 Mn1 N1 C5 . . . . -177.9(3) ?
    O1W Mn1 N1 C5 . . . . 9.2(3) ?
    O4 Mn1 N1 C5 . . . . -95.9(4) ?
    N2 Mn1 N1 C5 . . . . -87.6(3) ?
    O2W Mn1 N1 C1 . . . . -82.5(2) ?
    O2 Mn1 N1 C1 . . . . 4.08(19) ?
    O1W Mn1 N1 C1 . . . . -168.9(2) ?
    O4 Mn1 N1 C1 . . . . 86.1(4) ?
    N2 Mn1 N1 C1 . . . . 94.3(2) ?
    O2W Mn1 N2 C11 . . . . 162.7(4) ?
    O2 Mn1 N2 C11 . . . . 72.1(3) ?
    O1W Mn1 N2 C11 . . . . -93.8(3) ?
    O4 Mn1 N2 C11 . . . . 174.9(3) ?
    N1 Mn1 N2 C11 . . . . -3.0(3) ?
    O2W Mn1 N2 C7 . . . . -15.0(5) ?
    O2 Mn1 N2 C7 . . . . -105.6(2) ?
    O1W Mn1 N2 C7 . . . . 88.5(2) ?
    O4 Mn1 N2 C7 . . . . -2.8(2) ?
    N1 Mn1 N2 C7 . . . . 179.3(2) ?
    C5 N1 C1 C2 . . . . 0.5(4) ?
    Mn1 N1 C1 C2 . . . . 178.7(2) ?
    C5 N1 C1 C6 . . . . -180.0(3) ?
    Mn1 N1 C1 C6 . . . . -1.7(3) ?
    N1 C1 C2 C3 . . . . -0.5(5) ?
    C6 C1 C2 C3 . . . . -180.0(3) ?
    C1 C2 C3 C4 . . . . 0.2(5) ?
    C2 C3 C4 C5 . . . . 0.0(5) ?
    C1 N1 C5 C4 . . . . -0.2(5) ?
    Mn1 N1 C5 C4 . . . . -178.2(2) ?
    C3 C4 C5 N1 . . . . 0.0(5) ?
    Mn1 O2 C6 O1 . . . . -173.0(2) ?
    Mn1 O2 C6 C1 . . . . 8.0(3) ?
    N1 C1 C6 O2 . . . . -4.0(4) ?
    C2 C1 C6 O2 . . . . 175.5(3) ?
    N1 C1 C6 O1 . . . . 176.9(2) ?
    C2 C1 C6 O1 . . . . -3.5(4) ?
    C11 N2 C7 C8 . . . . 1.9(4) ?
    Mn1 N2 C7 C8 . . . . 179.8(2) ?
    C11 N2 C7 C12 . . . . -175.4(3) ?
    Mn1 N2 C7 C12 . . . . 2.4(3) ?
    N2 C7 C8 C9 . . . . -1.3(5) ?
    C12 C7 C8 C9 . . . . 175.9(3) ?
    C7 C8 C9 C10 . . . . -0.3(5) ?
    C8 C9 C10 C11 . . . . 1.1(5) ?
    C7 N2 C11 C10 . . . . -1.0(5) ?
    Mn1 N2 C11 C10 . . . . -178.6(2) ?
    C9 C10 C11 N2 . . . . -0.5(5) ?
    Mn1 O4 C12 O3 . . . . 178.6(3) ?
    Mn1 O4 C12 C7 . . . . -2.7(3) ?
    N2 C7 C12 O3 . . . . 178.8(3) ?
    C8 C7 C12 O3 . . . . 1.5(4) ?
    N2 C7 C12 O4 . . . . 0.0(4) ?
    C8 C7 C12 O4 . . . . -177.4(3) ?
    O8 Mn2 O6 C18 . . . . 95.6(2) ?
    O3W Mn2 O6 C18 . . . . -88.6(2) ?
    O4W Mn2 O6 C18 . . . . -174.8(2) ?
    N3 Mn2 O6 C18 . . . . 6.7(2) ?
    N4 Mn2 O6 C18 . . . . 12.5(5) ?
    O3W Mn2 O8 C24 . . . . 21.9(4) ?
    O4W Mn2 O8 C24 . . . . 91.2(2) ?
    O6 Mn2 O8 C24 . . . . -173.6(2) ?
    N3 Mn2 O8 C24 . . . . -100.0(2) ?
    N4 Mn2 O8 C24 . . . . -7.4(2) ?
    O8 Mn2 N3 C13 . . . . 70.6(3) ?
    O3W Mn2 N3 C13 . . . . -95.6(3) ?
    O4W Mn2 N3 C13 . . . . 166.4(4) ?
    O6 Mn2 N3 C13 . . . . 174.3(3) ?
    N4 Mn2 N3 C13 . . . . -4.4(3) ?
    O8 Mn2 N3 C17 . . . . -108.6(2) ?
    O3W Mn2 N3 C17 . . . . 85.2(2) ?
    O4W Mn2 N3 C17 . . . . -12.8(6) ?
    O6 Mn2 N3 C17 . . . . -4.9(2) ?
    N4 Mn2 N3 C17 . . . . 176.4(2) ?
    O8 Mn2 N4 C23 . . . . -177.4(3) ?
    O3W Mn2 N4 C23 . . . . 10.5(3) ?
    O4W Mn2 N4 C23 . . . . 96.6(3) ?
    O6 Mn2 N4 C23 . . . . -90.7(5) ?
    N3 Mn2 N4 C23 . . . . -85.2(3) ?
    O8 Mn2 N4 C19 . . . . 4.44(19) ?
    O3W Mn2 N4 C19 . . . . -167.7(2) ?
    O4W Mn2 N4 C19 . . . . -81.6(2) ?
    O6 Mn2 N4 C19 . . . . 91.1(4) ?
    N3 Mn2 N4 C19 . . . . 96.6(2) ?
    C17 N3 C13 C14 . . . . -0.7(5) ?
    Mn2 N3 C13 C14 . . . . -179.9(2) ?
    N3 C13 C14 C15 . . . . -1.1(5) ?
    C13 C14 C15 C16 . . . . 1.3(5) ?
    C14 C15 C16 C17 . . . . 0.3(5) ?
    C13 N3 C17 C16 . . . . 2.4(5) ?
    Mn2 N3 C17 C16 . . . . -178.3(2) ?
    C13 N3 C17 C18 . . . . -176.1(3) ?
    Mn2 N3 C17 C18 . . . . 3.1(3) ?
    C15 C16 C17 N3 . . . . -2.2(5) ?
    C15 C16 C17 C18 . . . . 176.2(3) ?
    Mn2 O6 C18 O5 . . . . 173.7(3) ?
    Mn2 O6 C18 C17 . . . . -7.3(3) ?
    N3 C17 C18 O5 . . . . -178.5(3) ?
    C16 C17 C18 O5 . . . . 3.0(5) ?
    N3 C17 C18 O6 . . . . 2.4(4) ?
    C16 C17 C18 O6 . . . . -176.1(3) ?
    C23 N4 C19 C20 . . . . -0.3(4) ?
    Mn2 N4 C19 C20 . . . . 178.1(2) ?
    C23 N4 C19 C24 . . . . 179.9(2) ?
    Mn2 N4 C19 C24 . . . . -1.8(3) ?
    N4 C19 C20 C21 . . . . 0.5(4) ?
    C24 C19 C20 C21 . . . . -179.7(3) ?
    C19 C20 C21 C22 . . . . 0.0(5) ?
    C20 C21 C22 C23 . . . . -0.5(5) ?
    C19 N4 C23 C22 . . . . -0.3(4) ?
    Mn2 N4 C23 C22 . . . . -178.4(2) ?
    C21 C22 C23 N4 . . . . 0.7(5) ?
    Mn2 O8 C24 O7 . . . . -171.5(2) ?
    Mn2 O8 C24 C19 . . . . 9.0(3) ?
    N4 C19 C24 O7 . . . . 175.9(3) ?
    C20 C19 C24 O7 . . . . -3.9(4) ?
    N4 C19 C24 O8 . . . . -4.5(4) ?
    C20 C19 C24 O8 . . . . 175.6(3) ?
    C27 N5 C25 O9 . . . . -176.4(5) ?
    C26 N5 C25 O9 . . . . -1.2(7) ?
loop_
    _geom_hbond_atom_site_label_D
    _geom_hbond_atom_site_label_H
    _geom_hbond_atom_site_label_A
    _geom_hbond_site_symmetry_A
    _geom_hbond_distance_DH
    _geom_hbond_distance_HA
    _geom_hbond_distance_DA
    _geom_hbond_angle_DHA
    O1W H1W1 O7 2_665 0.84 1.97 2.729(3) 150.0
    O1W H1W2 O6 1_455 0.93 1.76 2.685(3) 176.7
    O2W H2W1 O5 1_455 0.84 1.90 2.713(3) 163.5
    O2W H2W2 O1 2_656 0.84 1.87 2.700(3) 167.6
    O3W H3W1 O1 2_656 0.84 1.92 2.723(3) 159.7
    O3W H3W2 O4 . 0.84 1.85 2.688(3) 175.4
    O4W H4W1 O3 . 0.85 1.89 2.734(3) 173.5
    O4W H4W2 O7 2_765 0.85 1.88 2.704(3) 162.4
    C13 H13 O9 . 0.95 2.31 3.031(5) 132.6
data_global
_journal_date_recd_electronic     2011-10-11
_journal_date_accepted     2011-10-12
_journal_name_full     'Acta Crystallographica, Section E'
_journal_year     2011
_journal_volume     67
_journal_issue     11
_journal_page_first     m1558
_journal_page_last     m1559
_journal_paper_category     QM
_journal_coeditor_code     ZL2414
_publ_contact_author_name     'Irina A. Golenya'
_publ_contact_author_address
;
Kiev National Taras Shevchenko University,
Department of Chemistry,
Volodymyrska Str. 64,
01601 Kiev, Ukraine
;
_publ_contact_author_email     igolenya@ua.fm
_publ_contact_author_fax      380442393393
_publ_contact_author_phone      380442393393
_publ_section_title
;
Diaquabis(pyridine-2-carboxylato-\k^2^<i>N</i>,<i>O</i>)manganese(II)
dimethylformamide hemisolvate
;
loop_
    _publ_author_name
    _publ_author_footnote
    _publ_author_address
    'Golenya, Irina A.' .
;
Kiev National Taras Shevchenko University,
Department of Chemistry,
Volodymyrska Str. 64,
01601 Kiev, Ukraine
;
    'Boyko, Alexander N.' .
;
Kiev National Taras Shevchenko University,
Department of Chemistry,
Volodymyrska Str. 64,
01601 Kiev, Ukraine
;
    'Kalibabchuk, Valentina A.' .
;
O.O. Bohomolets National Medical University,
Department of General Chemistry,
Shevchenko blvd. 13, 01601 Kiev, Ukraine
;
    'Haukka, Matti' .
;
University of Joensuu, Department of Chemistry, PO Box 111,
FI-80101 Joensuu, Finland
;
    'Tomyn, Stefania V.' .
;
Kiev National Taras Shevchenko University,
Department of Chemistry,
Volodymyrska Str. 64,
01601 Kiev, Ukraine
;
