# Supplementary material for: Diaqua­bis­(pyridine-2-carboxyl­ato-κ2 N,O)manganese(II) dimethyl­formamide hemisolvate
Source: Acta Crystallogr Sect E Struct Rep Online. 2011 Oct 22;67(Pt 11):m1558–9. doi: 10.1107/S1600536811042218 (PMC3246979; doi:10.1107/S1600536811042218)
Supplement: Supplementary file 2 [file e-67-m1558-Isup2.hkl]

# 
# h,k,l, Fc-squared, Fo-squared, sigma(Fo-squared) and status flag 
# 
data_I
_shelx_title ' IG422A in P-1' 
_shelx_refln_list_code          4 
_shelx_F_calc_maximum      273.63 
_exptl_crystal_F_000       764.00 
_reflns_d_resolution_high  0.7382 
 
loop_ 
 _symmetry_equiv_pos_as_xyz 
 'x, y, z' 
 '-x, -y, -z' 
 
_cell_length_a     8.6860 
_cell_length_b    13.5320 
_cell_length_c    14.8710 
_cell_angle_alpha  73.180 
_cell_angle_beta   73.530 
_cell_angle_gamma  72.370 
 
_shelx_F_squared_multiplier     1.000 
 
loop_ 
 _refln_index_h 
 _refln_index_k 
 _refln_index_l 
 _refln_F_squared_calc 
 _refln_F_squared_meas 
 _refln_F_squared_sigma 
 _refln_observed_status 
   2   0   0      429.94      385.30     21.64 o 
   3   0   0      490.44      456.67     12.54 o 
   4   0   0      388.97      414.05     14.37 o 
   5   0   0     1775.81     1682.72     57.37 o 
   6   0   0     1243.64     1281.26     87.69 o 
   7   0   0       94.67       74.97     14.98 o 
   8   0   0      285.28      280.36     21.22 o 
   9   0   0        0.64        9.77     18.37 o 
  10   0   0      246.95      289.36     24.10 o 
 -10   1   0        0.08       -8.16     16.80 o 
  -9   1   0       75.80       87.90     17.65 o 
  -8   1   0      519.76      487.14     23.44 o 
  -7   1   0      374.37      369.27     19.14 o 
  -6   1   0      257.66      238.86     15.90 o 
  -5   1   0       96.50       91.90     12.68 o 
  -4   1   0     1736.86     1695.65     36.18 o 
  -3   1   0      803.98      750.40     15.09 o 
  -2   1   0      282.76      284.18     10.40 o 
  -1   1   0     4351.25     4584.31    136.22 o 
   2   1   0    12288.86    11579.60    549.04 o 
   3   1   0      170.75      144.63      9.90 o 
   4   1   0       44.51       14.00      9.49 o 
   5   1   0      643.82      632.02     16.99 o 
   6   1   0      177.55      130.58     24.38 o 
   7   1   0       91.42       95.05     15.90 o 
   8   1   0       26.95        7.74     15.67 o 
   9   1   0      234.46      271.04     21.46 o 
  10   1   0       64.23       72.96     20.43 o 
 -10   2   0      275.24      314.72     21.84 o 
  -9   2   0      827.10      782.06     53.34 o 
  -8   2   0       27.37       25.29     15.36 o 
  -7   2   0      173.08      139.68     14.46 o 
  -6   2   0      413.98      405.85     17.32 o 
  -5   2   0     2110.68     1887.98     40.08 o 
  -4   2   0       70.67       46.31      9.08 o 
  -3   2   0     4977.22     4735.84     26.89 o 
  -2   2   0        4.78        8.78      7.16 o 
  -1   2   0     2673.55     3052.55    177.19 o 
   0   2   0     9495.94    10385.60     44.29 o 
   1   2   0     6125.10     6021.24    209.25 o 
   2   2   0       89.74       89.87      7.04 o 
   3   2   0     1735.39     1595.51    105.60 o 
   4   2   0     1603.34     1379.25     24.65 o 
   5   2   0      110.17       83.37     10.95 o 
   6   2   0      596.06      617.31     28.08 o 
   7   2   0      609.96      591.20     62.52 o 
   8   2   0      952.68     1039.98     90.39 o 
   9   2   0      667.26      780.51     36.62 o 
  10   2   0        2.62        1.06     27.43 o 
 -10   3   0      107.64       96.84     19.49 o 
  -9   3   0        1.67        0.31     16.72 o 
  -8   3   0      812.76      816.13     28.54 o 
  -7   3   0     2230.55     2303.51     37.16 o 
  -6   3   0        1.10        2.16     12.15 o 
  -5   3   0      166.89      154.09     12.31 o 
  -4   3   0     4045.93     3864.94     53.16 o 
  -3   3   0     3689.87     3715.56     35.80 o 
  -2   3   0      617.93      451.96     16.51 o 
  -1   3   0     1902.34     2304.96     89.08 o 
   0   3   0       19.33       21.57      5.86 o 
   1   3   0     3886.43     4286.58    128.86 o 
   2   3   0     7499.79     7751.21    603.34 o 
   3   3   0    10023.56     9171.83     36.86 o 
   4   3   0     2112.05     2107.85    111.40 o 
   5   3   0     2028.20     2030.55     59.97 o 
   6   3   0      539.98      510.82     26.85 o 
   7   3   0      242.46      237.62     16.34 o 
   8   3   0     1197.02     1223.15     48.41 o 
   9   3   0      330.38      357.85     34.20 o 
  10   3   0       64.78       75.73     30.62 o 
  -9   4   0      654.47      786.54     25.74 o 
  -8   4   0       34.30       21.42     15.94 o 
  -7   4   0        6.42       14.66     13.93 o 
  -6   4   0     1694.57     1680.32     34.35 o 
  -5   4   0      925.31      839.95     41.04 o 
  -4   4   0        4.30        6.57      9.48 o 
  -3   4   0       15.00       25.97      5.84 o 
  -2   4   0      344.75      382.80     13.70 o 
  -1   4   0      750.19      931.06     15.98 o 
   0   4   0     2794.33     2935.53     49.54 o 
   1   4   0       53.93       31.31      5.39 o 
   2   4   0     6557.74     6705.67    226.26 o 
   3   4   0       32.18       31.85      9.69 o 
   4   4   0     3070.24     2708.89     89.30 o 
   5   4   0     4928.24     4459.01    177.81 o 
   6   4   0      101.83       93.09     12.29 o 
   7   4   0        9.04        4.03     12.62 o 
   8   4   0       58.63       62.59     23.93 o 
   9   4   0      145.48      148.17     28.31 o 
  10   4   0      336.74      407.86     37.79 o 
  -9   5   0      245.49      269.30     26.93 o 
  -8   5   0       15.49       29.23     16.46 o 
  -7   5   0     2073.18     2130.36     33.04 o 
  -6   5   0     1007.77      989.24     22.20 o 
  -5   5   0       11.82       16.61     11.47 o 
  -4   5   0      208.57      214.55     16.58 o 
  -3   5   0      271.41      276.73     14.21 o 
  -2   5   0       52.86       91.77     30.20 o 
  -1   5   0      665.01      696.87     24.85 o 
   0   5   0       45.18       38.61      6.74 o 
   1   5   0        3.78       10.21      5.77 o 
   2   5   0      443.94      592.13    151.15 o 
   3   5   0     4110.49     3724.26    108.92 o 
   4   5   0     1969.53     1876.65     92.64 o 
   5   5   0      767.68      690.49     50.31 o 
   6   5   0     1573.01     1432.95     38.82 o 
   7   5   0      656.03      598.08     31.17 o 
   8   5   0      524.89      480.61     32.00 o 
   9   5   0      288.30      332.04     33.00 o 
  10   5   0       61.23       45.67     30.76 o 
  -9   6   0      323.87      398.86     41.73 o 
  -8   6   0       44.36       42.90     21.83 o 
  -7   6   0      372.53      395.52     25.10 o 
  -6   6   0        2.12       14.42     17.98 o 
  -5   6   0     1213.69     1127.78     28.10 o 
  -4   6   0     1212.29     1119.53     25.74 o 
  -3   6   0       44.74       44.85     12.77 o 
  -2   6   0     1462.03     1487.38     69.78 o 
  -1   6   0     1892.61     1922.80     26.94 o 
   0   6   0     1356.96     1428.38     34.11 o 
   1   6   0       85.58      177.63      8.35 o 
   2   6   0        0.78        5.22      9.49 o 
   3   6   0       36.32       24.12      9.91 o 
   4   6   0     3076.03     2643.48     33.95 o 
   5   6   0      845.27      734.36     27.49 o 
   6   6   0      306.89      329.54     25.18 o 
   7   6   0        8.42        4.96     20.49 o 
   8   6   0      267.08      244.03     28.32 o 
   9   6   0       46.00       55.98     27.52 o 
  10   6   0       13.90       45.35     29.18 o 
  -8   7   0      373.56      425.57     27.95 o 
  -7   7   0       24.48       22.37     21.13 o 
  -6   7   0      438.84      392.05     24.53 o 
  -5   7   0       68.89       63.42     17.22 o 
  -4   7   0      423.00      420.51     28.50 o 
  -3   7   0     3896.53     3897.66     40.76 o 
  -2   7   0      475.00      583.40     18.25 o 
  -1   7   0      777.64      924.69     17.80 o 
   0   7   0      111.77      107.12      8.44 o 
   1   7   0      262.05      291.86      8.72 o 
   2   7   0     5706.75     5060.86     91.17 o 
   3   7   0      943.82      928.15     54.47 o 
   4   7   0      675.93      706.78     19.04 o 
   5   7   0       57.57       48.62     18.70 o 
   6   7   0      342.46      305.00     25.34 o 
   7   7   0      737.92      686.12     34.08 o 
   8   7   0       62.13       55.39     24.06 o 
   9   7   0        0.05      -12.22     25.52 o 
  10   7   0       20.92       17.68     30.50 o 
  -8   8   0       28.09       18.82     31.23 o 
  -7   8   0      180.92      190.96     25.51 o 
  -6   8   0       38.20       32.66     20.49 o 
  -5   8   0       48.93       27.82     19.15 o 
  -4   8   0      889.18      742.36     24.71 o 
  -3   8   0       21.66       18.07     14.74 o 
  -2   8   0        0.42        4.77     14.16 o 
  -1   8   0     2557.51     2569.39     27.59 o 
   0   8   0     2064.94     2389.60     50.41 o 
   1   8   0     5343.44     5575.29     69.37 o 
   2   8   0      281.90      280.01     16.87 o 
   3   8   0      340.78      315.44     14.31 o 
   4   8   0       44.14       32.40     12.31 o 
   5   8   0       50.15       55.78     19.17 o 
   6   8   0      314.82      273.39     23.89 o 
   7   8   0      450.65      427.63     29.84 o 
   8   8   0       39.47       37.69     25.13 o 
   9   8   0      466.97      515.32     37.50 o 
  10   8   0      197.54      225.68     34.70 o 
  -7   9   0      277.21      310.89     27.55 o 
  -6   9   0       11.42       19.74     21.39 o 
  -5   9   0      269.62      230.34     24.91 o 
  -4   9   0      516.35      514.85     36.98 o 
  -3   9   0      345.56      334.89     35.30 o 
  -2   9   0     3831.37     4202.42     44.69 o 
  -1   9   0        0.93        3.51     12.41 o 
   0   9   0        0.20        2.12      8.05 o 
   1   9   0       76.06       65.06      8.12 o 
   2   9   0     1313.30     1427.00     23.78 o 
   3   9   0     1129.00     1181.51     64.84 o 
   4   9   0       84.31       65.55     14.22 o 
   5   9   0        1.60        9.95     18.00 o 
   6   9   0     1471.83     1440.39     42.11 o 
   7   9   0      154.66      127.51     24.18 o 
   8   9   0      750.91      724.72     38.59 o 
   9   9   0       11.49        3.73     27.76 o 
  10   9   0        3.45       23.10     27.63 o 
  -6  10   0      167.95      186.09     25.56 o 
  -5  10   0     1213.57     1199.82     35.43 o 
  -4  10   0       12.50        1.41     20.03 o 
  -3  10   0       45.23       27.25     17.33 o 
  -2  10   0     1075.57     1176.50     77.74 o 
  -1  10   0       34.22       54.37     14.44 o 
   0  10   0     2321.42     2815.33     41.80 o 
   1  10   0     1378.80     1454.81     70.84 o 
   2  10   0       56.94       41.26     11.95 o 
   3  10   0       64.19       55.01     13.27 o 
   4  10   0      149.67      148.66     20.98 o 
   5  10   0        5.03        4.66     18.21 o 
   6  10   0      255.49      156.96     23.50 o 
   7  10   0        1.50       -3.20     21.13 o 
   8  10   0      607.45      593.47     37.15 o 
   9  10   0        1.17        9.40     26.90 o 
  10  10   0      243.27      294.28     35.30 o 
  -6  11   0        1.14        2.38     23.97 o 
  -5  11   0       32.67       18.47     22.76 o 
  -4  11   0      371.85      376.74     25.65 o 
  -3  11   0      184.71      176.49     21.10 o 
  -2  11   0      606.17      656.79     24.92 o 
  -1  11   0      477.78      522.10     27.52 o 
   0  11   0        0.11       12.15     22.75 o 
   1  11   0      423.83      385.07     29.42 o 
   2  11   0     2469.96     2689.37     54.89 o 
   3  11   0       60.31       61.99     13.69 o 
   4  11   0      433.03      448.11     20.23 o 
   5  11   0       47.55       24.01     15.67 o 
   6  11   0      602.19      585.91     32.24 o 
   7  11   0      949.03     1080.30     41.62 o 
   8  11   0        0.76      -10.97     25.72 o 
   9  11   0       89.56       70.09     29.02 o 
  -5  12   0      548.00      575.77     30.67 o 
  -4  12   0      122.02       84.02     22.24 o 
  -3  12   0      384.32      357.56     24.41 o 
  -2  12   0      188.29      195.94     19.99 o 
  -1  12   0      277.72      291.78     33.18 o 
   0  12   0      555.47      659.72     37.43 o 
   1  12   0     1711.30     2190.96     54.04 o 
   2  12   0      363.89      268.03     28.10 o 
   3  12   0      564.78      432.12     33.12 o 
   4  12   0     1066.57     1014.28     43.33 o 
   5  12   0      135.14      113.26     17.09 o 
   6  12   0     1342.93     1616.77     45.68 o 
   7  12   0       91.79      114.02     25.66 o 
   8  12   0      111.96      132.40     28.72 o 
   9  12   0      308.20      328.35     33.85 o 
  -5  13   0       22.84       -6.97     30.54 o 
  -4  13   0        0.54       -5.22     20.72 o 
  -3  13   0       16.12       31.89     33.43 o 
  -2  13   0       17.81       42.77     30.11 o 
  -1  13   0        0.70        1.05     30.01 o 
   0  13   0       20.36       35.78     27.82 o 
   1  13   0       31.26       -3.84     25.95 o 
   2  13   0      389.13      349.31     32.83 o 
   3  13   0      435.25      351.14     33.28 o 
   4  13   0       61.84       22.27     27.65 o 
   5  13   0       48.26       73.80     31.18 o 
   8  13   0       24.34       23.93     26.72 o 
   9  13   0      138.00      144.10     31.34 o 
  -3  14   0       12.06       20.36     34.68 o 
  -2  14   0       90.61      117.24     34.32 o 
  -1  14   0      491.02      458.30     39.42 o 
   0  14   0      291.41      298.43     36.31 o 
   1  14   0      501.51      528.83     38.12 o 
   2  14   0        0.24       -4.65     26.49 o 
   3  14   0       58.17       31.57     29.15 o 
   4  14   0      539.58      452.47     40.18 o 
   5  14   0      340.45      235.01     35.12 o 
  -3  15   0      127.62      106.14     38.43 o 
  -2  15   0      281.92      424.07     41.44 o 
  -1  15   0      107.83       95.89     34.47 o 
   0  15   0       13.13       28.56     30.52 o 
   1  15   0      432.75      541.73     39.93 o 
   2  15   0      825.25      871.63     45.04 o 
   3  15   0      555.31      529.11     40.19 o 
   4  15   0        2.00       -2.01     30.80 o 
   5  15   0       64.34       74.09     34.56 o 
  -1  16   0        4.45       10.59     31.14 o 
   0  16   0      475.48      676.17     46.33 o 
   1  16   0       13.14       -4.24     30.06 o 
   2  16   0      179.14      148.09     34.90 o 
   3  16   0        4.68       49.03     31.05 o 
   4  16   0       42.80       86.57     33.14 o 
   5  16   0      681.08      637.97     46.27 o 
   1  17   0      228.19      251.37     37.54 o 
   2  17   0      198.26      161.99     37.23 o 
   3  17   0        0.17       22.88     32.45 o 
  -5 -16   1      109.98       91.80     34.22 o 
  -4 -16   1       74.17       36.81     35.01 o 
  -3 -16   1      407.75      396.96     41.63 o 
  -2 -16   1      445.39      370.37     41.28 o 
  -1 -16   1       42.99       21.42     32.73 o 
   0 -16   1        3.16       -5.74     33.77 o 
   1 -16   1       53.12       97.30     34.82 o 
  -5 -15   1      147.61      122.57     35.38 o 
  -4 -15   1      240.75      217.42     35.79 o 
  -3 -15   1      296.23      226.08     37.61 o 
  -2 -15   1        1.68       59.28     31.33 o 
  -1 -15   1      480.85      680.48     44.86 o 
   0 -15   1      437.33      450.52     40.44 o 
   1 -15   1        6.80       32.99     33.51 o 
   2 -15   1        3.35        5.61     35.11 o 
  -5 -14   1      107.86       74.65     32.27 o 
  -4 -14   1       84.20       58.12     30.95 o 
  -3 -14   1       60.58       50.05     31.78 o 
  -2 -14   1     2677.09     3036.98     69.90 o 
  -1 -14   1      588.03      612.14     41.74 o 
   0 -14   1       34.45       57.82     31.99 o 
   1 -14   1      515.90      681.30     45.20 o 
   2 -14   1        1.31        6.32     31.10 o 
   3 -14   1      358.23      391.09     42.23 o 
   4 -14   1      120.95      122.45     37.27 o 
  -5 -13   1      616.18      517.92     39.86 o 
  -4 -13   1       90.33       78.76     30.04 o 
  -3 -13   1      920.28      899.22     42.85 o 
  -2 -13   1       45.02       73.11     28.83 o 
  -1 -13   1       74.26       56.62     28.53 o 
   0 -13   1     1217.74     1406.42     50.44 o 
   1 -13   1      641.64      667.61     43.77 o 
   2 -13   1       34.93       67.85     34.13 o 
   3 -13   1      150.64      166.44     37.36 o 
   4 -13   1        6.32        4.48     22.97 o 
   5 -13   1       99.69      139.26     25.70 o 
  -9 -12   1       17.87       19.01     25.50 o 
  -8 -12   1      464.19      446.57     34.39 o 
  -7 -12   1        1.28       14.62     23.02 o 
  -5 -12   1      160.80       83.97     29.37 o 
  -4 -12   1      330.97      253.32     32.40 o 
  -3 -12   1      434.47      328.66     30.79 o 
  -2 -12   1       24.87       40.14     26.53 o 
  -1 -12   1      269.89      357.69     31.75 o 
   0 -12   1        1.00       25.31     28.47 o 
   1 -12   1        1.68       40.78     31.29 o 
   2 -12   1      232.58      248.60     21.37 o 
   3 -12   1        1.92       19.18     20.16 o 
   4 -12   1        2.40        2.02     20.79 o 
   5 -12   1       64.53       75.17     24.00 o 
  -9 -11   1      521.48      514.17     38.24 o 
  -8 -11   1       56.04       82.55     26.37 o 
  -7 -11   1       37.62       41.13     23.99 o 
  -6 -11   1     1107.81      968.57     37.67 o 
  -5 -11   1       94.83       48.89     16.20 o 
  -4 -11   1     1825.88     1619.11     49.07 o 
  -3 -11   1        5.40       10.28     23.06 o 
  -2 -11   1      199.64      182.10     27.11 o 
  -1 -11   1     1108.71     1223.63     43.03 o 
   0 -11   1       10.27        3.43     24.20 o 
   1 -11   1     2165.73     2405.15     36.27 o 
   2 -11   1      585.53      694.65     25.89 o 
   3 -11   1      465.49      426.38     31.03 o 
   4 -11   1     1014.03      937.46     63.22 o 
   5 -11   1        7.38       10.91     23.16 o 
   6 -11   1      126.56      144.38     38.93 o 
  -9 -10   1       23.43        0.74     25.76 o 
  -8 -10   1      837.03      926.24     42.25 o 
  -7 -10   1     1051.79     1171.24     43.46 o 
  -6 -10   1        8.70       24.64     20.58 o 
  -5 -10   1     3843.39     3931.86    205.81 o 
  -4 -10   1      707.10      584.12     26.52 o 
  -3 -10   1       66.93       44.68     12.76 o 
  -2 -10   1     3146.67     3053.27     56.29 o 
  -1 -10   1       79.08       72.68     23.38 o 
   0 -10   1       18.01       18.60     12.65 o 
   1 -10   1      328.55      342.59     18.30 o 
   2 -10   1        7.44        8.95     16.48 o 
   3 -10   1     1458.43     1532.81     33.64 o 
   4 -10   1      391.93      373.90     53.41 o 
   5 -10   1       95.45       79.89     24.36 o 
   6 -10   1        8.21        7.64     24.04 o 
   7 -10   1        0.10      -15.67     36.98 o 
 -10  -9   1        3.40       15.33     28.13 o 
  -9  -9   1       94.26      113.83     30.06 o 
  -8  -9   1      392.96      401.69     32.18 o 
  -7  -9   1       15.50        5.26     20.79 o 
  -6  -9   1      516.95      596.59     31.07 o 
  -5  -9   1      151.97      138.01     20.04 o 
  -4  -9   1       28.70       17.43     14.05 o 
  -3  -9   1      109.73       70.45     12.66 o 
  -2  -9   1      453.48      422.78     15.64 o 
  -1  -9   1      213.74      298.16     23.75 o 
   0  -9   1       51.54       67.17     12.45 o 
   1  -9   1      449.77      722.34     69.33 o 
   2  -9   1      168.93      139.57     16.04 o 
   3  -9   1      202.15      184.16     19.01 o 
   4  -9   1      838.02      747.69     51.53 o 
   5  -9   1      530.47      468.19     25.57 o 
   6  -9   1       15.30       11.62     21.48 o 
   7  -9   1      146.82      142.71     27.73 o 
 -10  -8   1       49.87       79.76     29.52 o 
  -9  -8   1       12.64        3.28     27.06 o 
  -8  -8   1       40.66       54.68     24.31 o 
  -7  -8   1      548.09      520.25     31.38 o 
  -6  -8   1     2537.46     2826.75     54.95 o 
  -5  -8   1      149.01      112.25     20.20 o 
  -4  -8   1       60.96       62.90     13.36 o 
  -3  -8   1      850.45      697.35     30.84 o 
  -2  -8   1      642.87      679.87     23.00 o 
  -1  -8   1       86.98      108.20     12.16 o 
   0  -8   1      103.78      112.13      8.52 o 
   1  -8   1       12.09       27.34     12.52 o 
   2  -8   1     2436.52     2828.22     60.85 o 
   3  -8   1        0.70       10.00     15.41 o 
   4  -8   1       70.51       72.36     18.07 o 
   5  -8   1      418.13      370.72     23.34 o 
   6  -8   1      449.50      392.46     25.74 o 
   7  -8   1      389.45      368.08     28.08 o 
   8  -8   1      116.84      146.43     36.29 o 
 -10  -7   1      510.09      650.96     43.52 o 
  -9  -7   1       33.51       13.58     26.20 o 
  -8  -7   1        0.32       -9.03     24.92 o 
  -7  -7   1       44.80       51.25     21.80 o 
  -6  -7   1        0.78       -1.98     19.54 o 
  -5  -7   1      813.98      818.18     29.53 o 
  -4  -7   1     1629.28     1514.80     25.51 o 
  -3  -7   1        2.45       -2.02     10.04 o 
  -2  -7   1     1321.98     1313.16     33.60 o 
  -1  -7   1     1615.68     1945.47     48.59 o 
   0  -7   1        5.83       15.05      6.80 o 
   1  -7   1     4653.67     5505.91     55.43 o 
   2  -7   1        5.45       -2.82     12.61 o 
   3  -7   1     1126.79     1212.92     26.48 o 
   4  -7   1     1666.06     1575.98     31.18 o 
   5  -7   1       40.38       46.09     17.16 o 
   6  -7   1      353.74      328.33     31.80 o 
   7  -7   1        7.98        5.64     20.91 o 
   8  -7   1        0.78       -1.40     22.09 o 
 -10  -6   1      133.62      170.68     34.39 o 
  -9  -6   1        0.15        8.20     26.82 o 
  -8  -6   1      296.98      335.77     30.58 o 
  -7  -6   1      227.59      282.76     26.39 o 
  -6  -6   1      270.75      291.87     25.13 o 
  -5  -6   1      191.54      175.72     20.40 o 
  -4  -6   1        0.70        0.81      8.43 o 
  -3  -6   1      484.46      426.91     44.39 o 
  -2  -6   1     1275.88     1166.36     58.01 o 
  -1  -6   1     4177.70     4752.52     30.76 o 
   0  -6   1       35.92       28.09      6.71 o 
   1  -6   1      165.80      170.04      8.85 o 
   2  -6   1     2311.46     2160.46     28.40 o 
   3  -6   1      985.88      863.59     21.62 o 
   4  -6   1       91.88       95.67     15.99 o 
   5  -6   1      799.20      685.77     29.42 o 
   6  -6   1        0.40        0.43     17.93 o 
   7  -6   1      754.65      688.12     28.90 o 
   8  -6   1      594.70      592.04     30.35 o 
   9  -6   1      361.01      405.90     39.53 o 
 -10  -5   1       39.94       49.39     30.71 o 
  -9  -5   1      204.97      241.81     33.55 o 
  -8  -5   1      639.01      643.19     36.63 o 
  -7  -5   1        4.43       -1.00     20.09 o 
  -6  -5   1     1433.36     1461.90     39.18 o 
  -5  -5   1       32.14       26.37     10.14 o 
  -4  -5   1     5078.21     4707.92     45.04 o 
  -3  -5   1     1388.64     1259.29     12.97 o 
  -2  -5   1     3263.03     3257.08     22.89 o 
  -1  -5   1     4091.48     3876.73     56.48 o 
   0  -5   1      507.53      657.36     20.13 o 
   1  -5   1      907.15      759.09     16.23 o 
   2  -5   1     1488.03     1600.75     34.00 o 
   3  -5   1       92.41       91.93     12.97 o 
   4  -5   1     1840.62     1729.08     34.79 o 
   5  -5   1      328.04      300.23     14.11 o 
   6  -5   1       30.56       22.87     12.85 o 
   7  -5   1       31.59       42.02     14.78 o 
   8  -5   1      251.86      256.00     30.03 o 
   9  -5   1       57.84       59.78     24.84 o 
 -10  -4   1       47.66       50.49     31.81 o 
  -9  -4   1        6.94       12.58     27.54 o 
  -8  -4   1       29.00        9.89     23.59 o 
  -7  -4   1     1680.96     1757.41     46.48 o 
  -6  -4   1      154.49      146.90     13.52 o 
  -5  -4   1       74.38       47.37     10.50 o 
  -4  -4   1     1860.21     1511.98     26.53 o 
  -3  -4   1     1162.92     1235.27     13.85 o 
  -2  -4   1    18771.79    18142.17    144.34 o 
  -1  -4   1      139.33      150.93      7.72 o 
   0  -4   1      167.72      163.55      6.07 o 
   1  -4   1       12.12       26.62      9.91 o 
   2  -4   1     1308.25     1280.80     19.62 o 
   3  -4   1     3418.66     3169.06     24.22 o 
   4  -4   1      999.62      903.31     32.94 o 
   5  -4   1       28.19       24.34     11.13 o 
   6  -4   1     1422.91     1372.50     23.95 o 
   7  -4   1      173.89      151.36     15.73 o 
   8  -4   1       17.81       26.59     15.70 o 
   9  -4   1       32.34       60.24     23.88 o 
 -10  -3   1      271.85      372.89     37.88 o 
  -9  -3   1      227.13      210.72     31.85 o 
  -8  -3   1      128.24      110.02     17.91 o 
  -7  -3   1       17.85       15.33     13.68 o 
  -6  -3   1      593.61      574.19     41.32 o 
  -5  -3   1     5571.40     5221.63    180.72 o 
  -4  -3   1      551.06      527.58     20.24 o 
  -3  -3   1      118.28       82.69     11.04 o 
  -2  -3   1     1296.55     1383.94     15.38 o 
  -1  -3   1     1471.97     1359.80     18.39 o 
   0  -3   1     6158.60     6996.73     77.10 o 
   1  -3   1       10.54       16.93      7.00 o 
   2  -3   1      933.78     1022.89     36.41 o 
   3  -3   1       57.83       53.56      8.12 o 
   4  -3   1       20.41       17.77      8.50 o 
   5  -3   1     5526.21     4983.88     36.91 o 
   6  -3   1       72.52       59.16     12.46 o 
   7  -3   1      159.16      161.14     15.38 o 
   8  -3   1      184.02      138.62     17.17 o 
   9  -3   1       78.79       52.39     17.02 o 
  10  -3   1      327.77      428.21     22.96 o 
 -10  -2   1      104.52       75.85     29.49 o 
  -9  -2   1        0.28       -7.98     17.83 o 
  -8  -2   1      769.52      761.70     66.35 o 
  -7  -2   1     1491.48     1442.69     96.60 o 
  -6  -2   1      212.02      199.89     19.80 o 
  -5  -2   1     1433.10     1478.64     75.19 o 
  -4  -2   1     2816.08     2588.49     31.08 o 
  -3  -2   1     1593.44     1441.35     13.63 o 
  -2  -2   1       11.14       17.18      6.74 o 
  -1  -2   1    29812.75    34257.19    209.86 o 
   0  -2   1        2.37        3.00      7.15 o 
   1  -2   1     5045.00     4755.19     76.90 o 
   2  -2   1      372.15      363.71      8.94 o 
   3  -2   1     1160.13     1169.92     14.93 o 
   4  -2   1     4210.71     4173.46     73.81 o 
   5  -2   1       52.77       55.83     10.81 o 
   6  -2   1      823.74      799.13     18.55 o 
   7  -2   1     2948.95     2977.01     45.94 o 
   8  -2   1       64.75       52.93     15.41 o 
   9  -2   1      101.80      118.24     17.51 o 
  10  -2   1      431.57      485.66     24.57 o 
 -10  -1   1       57.72       97.29     20.80 o 
  -9  -1   1      262.25      264.35     22.42 o 
  -8  -1   1       52.43       27.68     26.36 o 
  -7  -1   1       90.98       72.91     15.58 o 
  -6  -1   1     1598.68     1496.10     75.60 o 
  -5  -1   1      418.57      331.67     14.88 o 
  -4  -1   1     2020.05     1803.91     40.95 o 
  -3  -1   1     8562.45     7797.13     60.70 o 
  -2  -1   1      619.92      517.36     25.50 o 
  -1  -1   1     2741.70     2758.79     54.62 o 
   1  -1   1     5579.11     5823.61    110.07 o 
   2  -1   1     3717.05     3370.99    113.58 o 
   3  -1   1       37.23       32.08      9.27 o 
   4  -1   1     1824.57     1724.36     59.15 o 
   5  -1   1       59.64       53.54     11.97 o 
   6  -1   1      526.74      533.46     28.25 o 
   7  -1   1      370.84      323.59     18.42 o 
   8  -1   1        1.35        2.26     14.37 o 
   9  -1   1      717.75      842.21     30.69 o 
  10  -1   1       29.44       46.16     17.19 o 
 -10   0   1       18.87       21.05     19.79 o 
  -9   0   1        2.37       19.87     19.71 o 
  -8   0   1      335.27      349.62     27.56 o 
  -7   0   1      274.60      265.80     18.55 o 
  -6   0   1       58.81       35.86     13.61 o 
  -5   0   1       10.52        0.48     11.27 o 
  -4   0   1     1723.69     1712.02     70.01 o 
  -3   0   1      166.26       97.14     10.25 o 
  -2   0   1     9508.97     9748.83    503.10 o 
  -1   0   1     2221.48     2201.40    148.05 o 
   2   0   1      193.08      322.73     80.99 o 
   3   0   1     3657.76     3214.15    200.24 o 
   4   0   1       65.46       53.04     10.03 o 
   5   0   1     1615.51     1668.66     52.39 o 
   6   0   1        8.51       12.26     12.91 o 
   7   0   1     2224.82     2302.40     62.99 o 
   8   0   1      533.89      585.30     25.74 o 
   9   0   1       26.99       39.08     18.19 o 
  10   0   1      165.23      190.76     19.78 o 
 -10   1   1        0.44       -7.68     17.52 o 
  -9   1   1      269.73      283.57     22.67 o 
  -8   1   1      562.56      562.45     24.23 o 
  -7   1   1       15.94        3.66     14.76 o 
  -6   1   1     1673.63     1549.35     67.37 o 
  -5   1   1      420.65      381.94     19.17 o 
  -4   1   1     4254.79     3978.92     34.18 o 
  -3   1   1     1220.82     1254.10     42.38 o 
  -2   1   1      102.14       96.07      9.70 o 
  -1   1   1     8895.99     9605.85    174.69 o 
   2   1   1      463.33      421.74     17.11 o 
   3   1   1       29.85       43.30      9.02 o 
   4   1   1     9051.14     8679.36    222.24 o 
   5   1   1     5363.99     5356.18    158.99 o 
   6   1   1        9.87       -2.57     12.01 o 
   7   1   1      214.18      207.03     15.84 o 
   8   1   1        2.81       18.37     16.30 o 
   9   1   1      566.82      610.95     25.23 o 
  10   1   1      830.54     1046.47     37.79 o 
 -10   2   1       15.19       15.66     17.88 o 
  -9   2   1       12.16       16.91     17.03 o 
  -8   2   1      156.63      137.00     16.68 o 
  -7   2   1      328.29      253.04     16.15 o 
  -6   2   1      515.64      454.97     23.43 o 
  -5   2   1        0.01        2.61     11.71 o 
  -4   2   1      746.54      658.11     17.01 o 
  -3   2   1      579.04      645.96     24.56 o 
  -2   2   1     2148.92     1864.08     65.78 o 
  -1   2   1      401.31      312.21     13.40 o 
   1   2   1     6251.22     6252.75     52.74 o 
   2   2   1     1596.79     1505.90     22.46 o 
   3   2   1     3007.23     2913.65     48.23 o 
   4   2   1     2169.06     2016.83     69.29 o 
   5   2   1        0.40       -1.15      9.98 o 
   6   2   1     1375.16     1353.85     23.99 o 
   7   2   1       33.72       31.81     16.54 o 
   8   2   1        1.10        6.17     15.12 o 
   9   2   1     1305.22     1463.12     89.03 o 
  10   2   1      110.91      113.47     31.63 o 
 -10   3   1      170.47      197.80     31.47 o 
  -9   3   1      118.33      130.59     18.64 o 
  -8   3   1      228.03      256.37     18.50 o 
  -7   3   1      329.06      288.06     17.90 o 
  -6   3   1        0.04       -0.82     12.43 o 
  -5   3   1     3157.88     3048.47     49.59 o 
  -4   3   1       30.77       20.58      9.27 o 
  -3   3   1       14.10       14.21      5.18 o 
  -2   3   1       32.78       32.07      5.70 o 
  -1   3   1     3204.88     3275.82     89.41 o 
   0   3   1     4546.72     5154.68     61.97 o 
   1   3   1     2992.91     3327.12     19.83 o 
   2   3   1     3254.56     3016.92     31.42 o 
   3   3   1     1588.06     1312.42     31.31 o 
   4   3   1     1387.59     1363.67     17.60 o 
   5   3   1     1378.84     1338.86     96.59 o 
   6   3   1       39.48       38.02     11.00 o 
   7   3   1        1.54       11.67     13.17 o 
   8   3   1       32.28       37.68     14.39 o 
   9   3   1       27.86       29.28     27.84 o 
  10   3   1      250.03      335.87     36.57 o 
  -9   4   1      414.15      448.75     22.76 o 
  -8   4   1       99.48      107.28     17.17 o 
  -7   4   1      130.53      113.84     15.96 o 
  -6   4   1     1412.91     1317.26     40.77 o 
  -5   4   1        0.26       -0.91     11.32 o 
  -4   4   1        2.16       -1.58      9.35 o 
  -3   4   1     8237.99     7741.49     97.88 o 
  -2   4   1      868.83      966.65     32.93 o 
  -1   4   1      752.07     1249.75     42.82 o 
   0   4   1       46.57       42.23      6.58 o 
   1   4   1     2759.01     2700.28     70.13 o 
   2   4   1        7.38       48.57     12.38 o 
   3   4   1     8777.03     8486.08    130.48 o 
   4   4   1        7.10        9.72      7.58 o 
   5   4   1      374.77      321.26     27.10 o 
   6   4   1      362.01      329.50     14.49 o 
   7   4   1     1102.19     1090.10     39.70 o 
   8   4   1     1368.53     1544.30     45.87 o 
   9   4   1       48.73       47.63     26.64 o 
  10   4   1        0.96        7.90     28.62 o 
  -9   5   1      404.61      391.04     26.45 o 
  -8   5   1      142.82      145.34     21.96 o 
  -7   5   1       31.41       41.63     15.43 o 
  -6   5   1      367.75      339.52     16.66 o 
  -5   5   1       39.44       24.81     12.09 o 
  -4   5   1     3438.44     3060.12    102.10 o 
  -3   5   1      274.14      285.83      9.73 o 
  -2   5   1      918.58      865.34     46.86 o 
  -1   5   1       53.68      138.68     11.00 o 
   0   5   1      476.24      589.12     12.82 o 
   1   5   1     1583.19     1486.23     36.01 o 
   2   5   1     1175.55     1282.64     50.05 o 
   3   5   1      101.68       98.62     14.53 o 
   4   5   1     3276.73     2600.51    143.18 o 
   5   5   1     1292.87     1094.48     54.57 o 
   6   5   1     2013.29     1908.92     43.00 o 
   7   5   1        2.80        5.64     20.78 o 
   8   5   1      410.75      354.51     29.74 o 
   9   5   1      523.36      558.38     35.95 o 
  10   5   1      427.94      489.81     38.63 o 
  -8   6   1       20.11       16.37     22.60 o 
  -7   6   1       30.41       52.43     20.71 o 
  -6   6   1       58.40       11.45     18.31 o 
  -5   6   1       12.43       15.02     16.68 o 
  -4   6   1      272.06      196.19     16.76 o 
  -3   6   1     2385.84     2398.39     32.46 o 
  -2   6   1     7137.66     7436.12    114.72 o 
  -1   6   1     3797.08     4529.54     34.12 o 
   0   6   1        4.13        5.35      7.04 o 
   1   6   1     1147.40     1016.36     20.56 o 
   2   6   1     1014.81     1102.79     45.23 o 
   3   6   1     5085.62     4810.20     54.11 o 
   4   6   1      272.34      219.69     24.97 o 
   5   6   1       20.65       32.21     17.07 o 
   6   6   1     1686.82     1568.60     40.10 o 
   7   6   1        0.12       -5.62     21.11 o 
   8   6   1      447.95      464.16     32.11 o 
   9   6   1       17.55       36.34     25.86 o 
  10   6   1      104.74      132.09     33.44 o 
  -8   7   1       11.53       -8.93     32.63 o 
  -7   7   1        1.98       13.58     20.07 o 
  -6   7   1      400.70      400.86     25.96 o 
  -5   7   1      463.04      421.94     33.04 o 
  -4   7   1      176.26      169.67     16.99 o 
  -3   7   1     1019.78      973.36     23.87 o 
  -2   7   1        6.06        7.64     12.22 o 
  -1   7   1      984.76     1245.01     39.08 o 
   0   7   1     5046.06     5158.07     48.54 o 
   1   7   1      739.97     1031.45     14.67 o 
   2   7   1     1531.28     1385.74     43.67 o 
   3   7   1       33.07       23.01     10.99 o 
   4   7   1      496.61      552.93     23.11 o 
   5   7   1     1527.04     1493.98     36.44 o 
   6   7   1        0.86        6.69     18.41 o 
   7   7   1        9.47       18.69     21.21 o 
   8   7   1      138.95      142.89     26.30 o 
   9   7   1      116.69       95.42     27.13 o 
  10   7   1      243.38      324.96     34.73 o 
  -7   8   1      263.69      254.97     25.57 o 
  -6   8   1      602.04      596.57     27.50 o 
  -5   8   1      144.70      116.96     23.14 o 
  -4   8   1      139.79      103.90     17.82 o 
  -3   8   1      551.06      430.59     42.51 o 
  -2   8   1      547.80      649.15     44.72 o 
  -1   8   1     6467.67     8092.24     51.36 o 
   0   8   1       89.61      100.30      8.83 o 
   1   8   1     1243.40     1356.36     35.94 o 
   2   8   1     1143.08     1015.79     55.01 o 
   3   8   1       39.27       22.42     11.35 o 
   4   8   1       73.47       65.54     13.11 o 
   5   8   1      575.54      576.69     26.37 o 
   6   8   1     1428.82     1460.69     40.07 o 
   7   8   1     3436.24     3803.52     64.92 o 
   8   8   1        0.94        5.01     23.01 o 
   9   8   1        2.67       -0.25     26.90 o 
  10   8   1      192.43      257.67     34.97 o 
  -7   9   1        6.68       12.96     31.06 o 
  -6   9   1       88.33       98.15     36.03 o 
  -5   9   1      121.09      120.43     20.61 o 
  -4   9   1      175.47      204.78     20.12 o 
  -3   9   1      334.48      282.29     19.24 o 
  -2   9   1      861.66      878.01     18.29 o 
  -1   9   1      179.21      209.09     11.72 o 
   0   9   1     1186.67     1275.08     17.59 o 
   1   9   1     1603.86     1854.50     34.49 o 
   2   9   1       50.93       37.12     10.84 o 
   3   9   1      597.53      538.41     17.72 o 
   4   9   1      726.30      666.54     20.68 o 
   5   9   1      415.41      294.10     23.25 o 
   6   9   1     1068.42     1209.57     38.40 o 
   7   9   1        0.14        8.63     21.66 o 
   8   9   1       94.37       99.64     26.66 o 
   9   9   1      349.06      319.17     33.01 o 
  10   9   1        4.12       14.26     29.37 o 
  -6  10   1      295.17      210.64     35.61 o 
  -5  10   1       79.39       54.88     21.87 o 
  -4  10   1        0.05        3.27     18.85 o 
  -3  10   1      831.08      805.31     26.61 o 
  -2  10   1      391.64      408.84     31.88 o 
  -1  10   1      198.77      215.69     36.71 o 
   0  10   1       54.95       55.50      9.57 o 
   1  10   1        7.86       29.24     12.18 o 
   2  10   1     4074.90     3936.99     38.34 o 
   3  10   1      441.01      452.87     60.25 o 
   4  10   1      750.06      800.95     88.57 o 
   5  10   1       46.18       34.93     19.57 o 
   6  10   1      133.44       99.36     21.56 o 
   7  10   1     1484.81     1590.13     46.29 o 
   8  10   1      321.76      333.94     31.38 o 
   9  10   1       47.62       56.10     27.57 o 
  10  10   1        0.26       31.18     28.16 o 
  -6  11   1      514.62      604.50     43.32 o 
  -5  11   1      605.39      548.92     29.28 o 
  -4  11   1      285.30      259.28     23.38 o 
  -3  11   1       96.50       59.13     19.28 o 
  -2  11   1       14.87       11.91     16.26 o 
  -1  11   1      414.15      388.82     18.54 o 
   0  11   1     2328.94     2932.45     56.58 o 
   1  11   1      171.92      183.58     26.39 o 
   2  11   1       59.03       69.52     13.89 o 
   3  11   1      215.21      195.12     24.04 o 
   4  11   1     1166.32     1127.57     38.36 o 
   5  11   1      425.33      358.76     20.11 o 
   6  11   1        0.38       13.58     20.52 o 
   7  11   1       57.29       57.54     25.24 o 
   8  11   1      143.61      176.03     30.64 o 
   9  11   1      263.96      336.84     33.88 o 
  10  11   1      131.68      214.84     34.38 o 
  -5  12   1      117.35      144.48     33.45 o 
  -4  12   1      194.50      244.66     23.99 o 
  -3  12   1       99.17      110.84     20.38 o 
  -2  12   1      497.21      539.99     24.70 o 
  -1  12   1      193.99      238.42     31.08 o 
   0  12   1        1.49       10.11     24.06 o 
   1  12   1      525.55      518.00     31.74 o 
   2  12   1        5.43       14.29     22.54 o 
   3  12   1      921.34      827.61     57.45 o 
   4  12   1      434.74      388.46     56.92 o 
   5  12   1        0.46        3.84     20.67 o 
   6  12   1      477.21      438.22     29.28 o 
   7  12   1      523.49      524.50     35.02 o 
   8  12   1       96.90       90.94     28.79 o 
   9  12   1       11.68        0.29     26.31 o 
  -5  13   1      360.77      380.00     36.80 o 
  -4  13   1       21.97       27.78     27.84 o 
  -3  13   1       24.01       48.49     32.14 o 
  -2  13   1       68.91      102.38     30.13 o 
  -1  13   1      284.77      344.14     35.91 o 
   0  13   1      539.70      538.91     36.07 o 
   1  13   1      232.10      266.51     31.13 o 
   2  13   1      673.76      690.99     36.99 o 
   3  13   1     1234.93     1182.26     45.13 o 
   4  13   1        0.66       11.69     26.59 o 
   5  13   1     2434.11     2251.80     58.82 o 
   6  13   1      636.28      553.80     32.36 o 
   7  13   1       25.76        5.39     23.28 o 
   8  13   1      133.12      121.42     26.58 o 
   9  13   1      111.94      135.82     30.41 o 
  -2  14   1      530.70      507.80     41.51 o 
  -1  14   1       59.85       85.95     31.71 o 
   0  14   1        0.77       10.05     28.87 o 
   1  14   1        6.54        4.23     27.89 o 
   2  14   1      116.29      152.65     31.26 o 
   3  14   1      187.16      220.70     30.79 o 
   4  14   1        8.28      -20.47     29.07 o 
   5  14   1      484.78      478.33     38.09 o 
   9  14   1       25.77       17.95     28.22 o 
  -1  15   1      497.10      552.41     40.55 o 
   0  15   1        8.87       19.75     30.48 o 
   1  15   1      439.26      569.04     40.20 o 
   2  15   1      164.53      141.28     30.49 o 
   3  15   1       76.81       64.21     31.14 o 
   4  15   1      333.62      279.40     36.17 o 
   5  15   1        6.54      -19.15     31.83 o 
  -1  16   1       14.23       39.74     33.31 o 
   0  16   1        2.01        4.40     29.83 o 
   1  16   1      203.21      246.94     36.31 o 
   2  16   1        8.44        8.34     30.63 o 
   3  16   1      545.57      577.24     43.19 o 
   4  16   1       18.26        9.89     30.27 o 
   5  16   1       26.08       18.53     32.61 o 
   0  17   1      279.21      286.34     39.13 o 
   1  17   1       10.37        2.49     30.79 o 
   2  17   1        3.36       33.50     30.53 o 
   3  17   1        1.86       16.16     31.21 o 
   4  17   1      244.19      199.34     36.85 o 
  -4 -16   2      175.43      112.34     36.37 o 
  -3 -16   2       69.87       55.05     33.92 o 
  -2 -16   2        1.88       -7.72     34.83 o 
  -1 -16   2        0.03        2.31     32.23 o 
   0 -16   2      197.53      209.22     38.39 o 
  -5 -15   2       50.08       33.12     35.72 o 
  -4 -15   2       17.17       20.63     32.43 o 
  -3 -15   2      448.11      311.99     39.85 o 
  -2 -15   2       41.21       66.35     31.90 o 
  -1 -15   2      148.76      147.15     36.31 o 
   0 -15   2        1.85       41.94     32.17 o 
   1 -15   2      145.26      209.79     37.17 o 
   2 -15   2      214.65      250.09     40.18 o 
  -5 -14   2       46.94       35.81     34.69 o 
  -4 -14   2      718.24      582.97     43.71 o 
  -3 -14   2       10.62       29.83     31.45 o 
  -2 -14   2      230.67      217.50     35.54 o 
  -1 -14   2     1125.13     1199.30     51.20 o 
   0 -14   2       12.30       62.41     34.36 o 
   1 -14   2      844.22      990.66     49.46 o 
   2 -14   2      239.20      287.18     40.96 o 
   3 -14   2      113.24      107.62     37.95 o 
  -5 -13   2        6.82        0.45     29.40 o 
  -4 -13   2        7.04       13.90     31.24 o 
  -3 -13   2     1419.37     1442.19     51.25 o 
  -2 -13   2      680.85      641.36     39.13 o 
  -1 -13   2       11.46       12.89     29.42 o 
   0 -13   2        2.86       29.72     30.24 o 
   1 -13   2      252.01      387.99     39.02 o 
   2 -13   2      804.23      724.83     47.13 o 
   3 -13   2      941.36      926.20     53.23 o 
   4 -13   2        5.72       21.91     21.41 o 
  -5 -12   2      483.55      424.67     37.15 o 
  -4 -12   2        2.28       11.67     26.96 o 
  -3 -12   2     1492.76     1144.11     45.61 o 
  -2 -12   2        6.16       -7.55     25.11 o 
  -1 -12   2      590.75      684.65     38.44 o 
   0 -12   2     1248.82     1244.29     48.11 o 
   1 -12   2      143.78      157.58     32.34 o 
   2 -12   2       10.32       30.55     18.51 o 
   3 -12   2       44.69       65.63     21.76 o 
   4 -12   2      133.39      115.64     23.37 o 
   5 -12   2      104.17      116.63     24.26 o 
  -9 -11   2       25.05       47.04     28.03 o 
  -8 -11   2      418.14      500.05     35.07 o 
  -7 -11   2      213.45      219.07     27.46 o 
  -5 -11   2       26.52       21.96     27.40 o 
  -4 -11   2      158.94      126.99     29.11 o 
  -3 -11   2       14.66       23.95     24.86 o 
  -2 -11   2       41.16       22.01     25.45 o 
  -1 -11   2      123.77       99.42     27.24 o 
   0 -11   2        0.00       -4.58     26.21 o 
   1 -11   2      393.51      455.03     21.59 o 
   2 -11   2      124.53      112.20     19.63 o 
   3 -11   2      637.99      568.95     46.71 o 
   4 -11   2       83.02       88.19     26.51 o 
   5 -11   2      102.32      127.08     24.27 o 
   6 -11   2        0.74      -13.03     25.07 o 
  -9 -10   2       20.40       -1.99     27.17 o 
  -8 -10   2      482.07      514.32     36.63 o 
  -7 -10   2      142.02       82.80     23.39 o 
  -6 -10   2        2.11       20.26     20.00 o 
  -5 -10   2     2466.07     2402.72    152.90 o 
  -4 -10   2     1897.33     1778.47     49.26 o 
  -3 -10   2      895.37      881.21     36.72 o 
  -2 -10   2      916.80     1037.90     38.16 o 
  -1 -10   2        6.09        9.34     23.83 o 
   0 -10   2       31.45       26.68     17.68 o 
   1 -10   2     1285.90     1450.67     28.95 o 
   2 -10   2      213.21      223.94     32.94 o 
   3 -10   2     1060.84     1116.94     30.46 o 
   4 -10   2      975.17      942.89     31.74 o 
   5 -10   2      418.26      362.38     26.88 o 
   6 -10   2     1076.79     1145.61     38.35 o 
   7 -10   2       26.43       30.95     38.24 o 
  -9  -9   2       39.31       45.58     27.32 o 
  -8  -9   2      288.87      287.86     30.08 o 
  -7  -9   2       25.36       23.08     23.35 o 
  -6  -9   2     1396.69     1330.93     40.83 o 
  -5  -9   2     1060.98     1018.42     33.36 o 
  -4  -9   2       39.27       60.52     13.39 o 
  -3  -9   2     1092.41     1020.47     22.16 o 
  -2  -9   2      847.77      890.49     33.96 o 
  -1  -9   2      189.05      212.35     18.75 o 
   0  -9   2        0.23       -4.39     12.80 o 
   1  -9   2        2.07       32.70     14.14 o 
   2  -9   2     2626.73     3015.38     39.80 o 
   3  -9   2     1005.66     1019.94     31.04 o 
   4  -9   2       11.50        8.85     19.09 o 
   5  -9   2      136.19      140.09     21.96 o 
   6  -9   2       18.42        7.98     23.12 o 
   7  -9   2      185.79      180.41     27.04 o 
 -10  -8   2        1.17       -9.53     27.93 o 
  -9  -8   2      251.78      306.90     32.69 o 
  -8  -8   2       12.60       21.62     24.29 o 
  -7  -8   2       21.81       28.94     22.45 o 
  -6  -8   2        3.15       23.31     18.92 o 
  -5  -8   2        0.09        3.08     18.54 o 
  -4  -8   2     1015.10     1001.86     22.86 o 
  -3  -8   2     1639.79     1753.56     26.31 o 
  -2  -8   2     1261.45     1147.59     36.86 o 
  -1  -8   2     1298.82     1311.74     36.04 o 
   0  -8   2       32.87       21.05     12.23 o 
   1  -8   2      932.15      850.42     22.11 o 
   2  -8   2       77.74       86.64     14.49 o 
   3  -8   2      255.59      226.19     18.75 o 
   4  -8   2     3749.79     3564.22    101.65 o 
   5  -8   2       27.52       33.95     19.52 o 
   6  -8   2      425.54      354.73     26.34 o 
   7  -8   2      414.34      448.45     29.36 o 
   8  -8   2       14.38       33.22     34.05 o 
 -10  -7   2        7.14       29.02     29.82 o 
  -9  -7   2      146.29      169.38     29.87 o 
  -8  -7   2        0.40        8.56     23.86 o 
  -7  -7   2     2371.97     2377.11     53.75 o 
  -6  -7   2       21.61       -1.07     19.68 o 
  -5  -7   2      101.21       65.50     18.20 o 
  -4  -7   2      377.43      354.94     15.75 o 
  -3  -7   2      920.34      937.83     42.41 o 
  -2  -7   2     4023.05     4034.29     60.65 o 
  -1  -7   2     2218.19     2268.79     49.74 o 
   0  -7   2      131.09      125.71      7.66 o 
   1  -7   2      278.74      263.26     14.61 o 
   2  -7   2     1888.53     2076.35     30.22 o 
   3  -7   2     1237.97     1240.92     84.14 o 
   4  -7   2      253.15      266.70     19.70 o 
   5  -7   2       18.94       20.76     17.98 o 
   6  -7   2     1090.34      992.23     36.59 o 
   7  -7   2      189.36      151.14     25.00 o 
   8  -7   2      125.50      199.39     26.34 o 
 -10  -6   2      215.90      228.16     35.38 o 
  -9  -6   2       33.01       29.77     28.89 o 
  -8  -6   2       35.20       30.34     24.49 o 
  -7  -6   2       22.74       16.01     20.93 o 
  -6  -6   2      100.30      108.30     21.63 o 
  -5  -6   2     2393.20     2145.26     42.88 o 
  -4  -6   2      225.18      186.13     13.80 o 
  -3  -6   2     8856.86     8759.52     49.89 o 
  -2  -6   2      930.76     1004.24     34.92 o 
  -1  -6   2      319.31      649.80     17.64 o 
   0  -6   2     2667.24     2685.49     28.63 o 
   1  -6   2     2372.94     2573.25     48.19 o 
   2  -6   2      688.55      619.58     20.67 o 
   3  -6   2      253.82      217.41     16.75 o 
   4  -6   2        0.13        1.16     14.75 o 
   5  -6   2      704.46      637.82     24.05 o 
   6  -6   2       48.75       51.09     18.74 o 
   7  -6   2       64.15       49.16     21.22 o 
   8  -6   2      617.54      627.66     30.81 o 
   9  -6   2        5.59      -11.44     33.86 o 
 -10  -5   2        0.36        9.07     29.73 o 
  -9  -5   2        2.68        1.28     28.33 o 
  -8  -5   2      267.65      345.95     31.93 o 
  -7  -5   2        0.59       11.23     20.81 o 
  -6  -5   2     1343.99     1305.56     64.36 o 
  -5  -5   2       24.51       23.86      9.05 o 
  -4  -5   2      103.50       98.47      8.92 o 
  -3  -5   2    10098.19     9846.39     78.83 o 
  -2  -5   2     2664.29     2951.54     48.58 o 
  -1  -5   2     6926.39     7964.80    187.32 o 
   0  -5   2      184.56      151.07      6.09 o 
   1  -5   2     4650.26     5463.95     24.43 o 
   2  -5   2     3362.66     3883.32     37.91 o 
   3  -5   2       62.00       53.22     12.41 o 
   4  -5   2      354.90      304.49     17.35 o 
   5  -5   2      406.67      387.89     14.97 o 
   6  -5   2      553.02      483.44     34.43 o 
   7  -5   2     1882.78     1864.46     38.70 o 
   8  -5   2       52.99       26.17     21.42 o 
   9  -5   2        3.17       17.36     23.96 o 
 -10  -4   2       33.15       11.17     29.73 o 
  -9  -4   2      500.22      581.66     40.54 o 
  -8  -4   2      120.89      128.59     26.78 o 
  -7  -4   2     1561.90     1497.33     29.46 o 
  -6  -4   2     1516.66     1458.32     65.34 o 
  -5  -4   2      407.77      355.00     18.10 o 
  -4  -4   2     1288.81     1009.92     32.72 o 
  -3  -4   2        0.33        2.99      6.68 o 
  -2  -4   2       52.23       33.83      6.44 o 
  -1  -4   2     6098.75     7955.94     49.47 o 
   0  -4   2      122.59      146.74      9.05 o 
   1  -4   2     2167.24     2705.19     48.69 o 
   2  -4   2        0.07        9.38      7.71 o 
   3  -4   2      189.40      167.85      8.91 o 
   4  -4   2       86.12       72.37      9.72 o 
   5  -4   2     1018.25      928.19     19.37 o 
   6  -4   2      232.75      210.09     14.42 o 
   7  -4   2       19.02       13.36     13.26 o 
   8  -4   2       33.45       57.65     21.35 o 
   9  -4   2      586.42      571.46     33.53 o 
 -10  -3   2      123.05      100.07     32.17 o 
  -9  -3   2       85.21       95.43     29.53 o 
  -8  -3   2     1165.35     1263.73     75.46 o 
  -7  -3   2     1645.17     1612.62     61.21 o 
  -6  -3   2      530.24      499.71     44.55 o 
  -5  -3   2      365.14      350.58     11.46 o 
  -4  -3   2        2.81        2.90      7.45 o 
  -3  -3   2     7189.44     6806.16     91.37 o 
  -2  -3   2    11142.46    10964.05    294.08 o 
  -1  -3   2     9553.57    10364.85     36.36 o 
   0  -3   2      129.91      116.17     10.50 o 
   1  -3   2       17.25       42.15      7.85 o 
   2  -3   2     2602.21     2066.42     35.13 o 
   3  -3   2     4360.62     4285.46     30.66 o 
   4  -3   2       95.28       99.47      9.62 o 
   5  -3   2       45.14       61.43     10.71 o 
   6  -3   2      350.35      298.77     14.93 o 
   7  -3   2       40.25       20.76     13.28 o 
   8  -3   2      740.19      759.56     28.00 o 
   9  -3   2        0.41       13.22     16.64 o 
  10  -3   2      449.35      551.07     41.81 o 
 -10  -2   2      125.52      150.23     32.57 o 
  -9  -2   2      532.18      551.20     93.62 o 
  -8  -2   2     1315.57     1332.52     62.13 o 
  -7  -2   2        9.87       10.01     14.86 o 
  -6  -2   2     2976.16     3048.27    106.72 o 
  -5  -2   2     1260.86     1101.25     27.43 o 
  -4  -2   2        2.50        4.72      7.28 o 
  -3  -2   2     3556.63     3498.60     25.11 o 
  -2  -2   2     1525.29     1306.81     28.56 o 
  -1  -2   2    22630.34    25162.92    127.28 o 
   0  -2   2      619.77      887.94     14.22 o 
   1  -2   2      451.35      662.37     12.29 o 
   2  -2   2     5254.45     4953.84     63.86 o 
   3  -2   2      320.18      253.35      6.32 o 
   4  -2   2     1678.79     1444.97     33.60 o 
   5  -2   2     2366.85     2244.16     24.03 o 
   6  -2   2       10.27        1.10     11.56 o 
   7  -2   2     1089.89     1149.26     23.01 o 
   8  -2   2      667.51      706.55     21.95 o 
   9  -2   2      193.91      244.39     18.85 o 
  10  -2   2      172.05      193.68     20.41 o 
 -10  -1   2       43.89       29.75     30.08 o 
  -9  -1   2        0.39        0.36     19.33 o 
  -8  -1   2      115.52      110.37     18.69 o 
  -7  -1   2      803.43      728.06     64.28 o 
  -6  -1   2       18.03       19.26     13.63 o 
  -5  -1   2       76.60       55.19     12.32 o 
  -4  -1   2      142.57       92.61      7.77 o 
  -3  -1   2      240.31      283.80      9.34 o 
  -2  -1   2      112.31       82.96      7.49 o 
  -1  -1   2     2100.67     2160.92     44.36 o 
   0  -1   2        7.80       15.63      7.15 o 
   1  -1   2    26285.94    30511.40    506.92 o 
   2  -1   2    11579.07    10843.16    136.89 o 
   3  -1   2    11489.92    10568.53     51.96 o 
   4  -1   2     1973.60     1852.85     40.90 o 
   5  -1   2       34.95       36.63     11.19 o 
   6  -1   2      334.44      290.25     19.06 o 
   7  -1   2       31.84       34.07     12.85 o 
   8  -1   2       24.88       24.40     14.31 o 
   9  -1   2      119.01      121.97     17.13 o 
  10  -1   2       20.92       41.11     16.77 o 
 -10   0   2      553.80      630.96     35.86 o 
  -9   0   2       72.78       66.86     24.07 o 
  -8   0   2      528.41      484.78     23.99 o 
  -7   0   2        2.64       -1.27     15.20 o 
  -6   0   2      159.55      155.54     15.63 o 
  -5   0   2      767.17      787.05     47.00 o 
  -4   0   2      701.33      583.17     10.60 o 
  -3   0   2     2492.26     2617.59     53.63 o 
  -2   0   2       87.02      105.50      9.04 o 
  -1   0   2     6522.18     6741.79     49.42 o 
   0   0   2     4087.67     4739.38     27.89 o 
   1   0   2     3972.08     3945.92    200.91 o 
   2   0   2       26.75       32.59      7.40 o 
   3   0   2      747.89      787.85     72.57 o 
   4   0   2     2014.19     1935.45     22.42 o 
   5   0   2     2660.52     2492.94     63.62 o 
   6   0   2       84.26       83.14     13.24 o 
   7   0   2      494.21      462.99     22.50 o 
   8   0   2        1.13       -2.21     15.70 o 
   9   0   2       11.32       12.96     18.19 o 
  10   0   2      118.03      137.02     18.00 o 
 -10   1   2       12.40        6.58     18.12 o 
  -9   1   2      178.80      198.48     22.91 o 
  -8   1   2      912.76      951.41     68.71 o 
  -7   1   2      356.58      356.38     20.45 o 
  -6   1   2     1706.23     1653.52     29.64 o 
  -5   1   2       34.18       34.58     12.68 o 
  -4   1   2     1946.21     1870.43     41.08 o 
  -3   1   2      340.14      254.89      8.50 o 
  -2   1   2     4968.45     4634.00     76.45 o 
  -1   1   2      123.37      124.21      6.76 o 
   0   1   2       10.47       24.93      5.66 o 
   1   1   2     2535.73     2480.64     75.63 o 
   2   1   2     8761.94     8535.07     23.14 o 
   3   1   2     3383.34     3076.86     29.02 o 
   4   1   2      523.17      482.84     29.84 o 
   5   1   2      122.65      121.10     11.11 o 
   6   1   2       55.69       71.57     12.62 o 
   7   1   2      148.24      139.11     15.87 o 
   8   1   2      391.07      427.19     20.88 o 
   9   1   2        2.12      -14.05     17.36 o 
  10   1   2      352.01      367.61     40.90 o 
  11   1   2        5.26       31.36     28.37 o 
 -10   2   2      250.92      247.64     36.91 o 
  -9   2   2      316.00      386.16     21.28 o 
  -8   2   2        1.10       10.51     16.10 o 
  -7   2   2       21.04       17.29     16.61 o 
  -6   2   2      672.03      622.83     21.68 o 
  -5   2   2      257.35      245.44     16.09 o 
  -4   2   2     6571.26     5891.56    105.11 o 
  -3   2   2        1.62        2.21      5.75 o 
  -2   2   2      579.51      590.90     13.89 o 
  -1   2   2    10729.64    12464.23     90.55 o 
   0   2   2      541.64      521.83     15.36 o 
   1   2   2     8082.75     9908.71    270.84 o 
   2   2   2      357.30      314.32     12.96 o 
   3   2   2        9.78       11.66      5.72 o 
   4   2   2     8126.41     7288.34     43.19 o 
   5   2   2      346.33      345.76     11.42 o 
   6   2   2      558.74      492.42     16.77 o 
   7   2   2      339.57      322.55     16.97 o 
   8   2   2       14.09       14.02     15.16 o 
   9   2   2      180.76      223.22     19.80 o 
  10   2   2      304.92      403.80     35.71 o 
  11   2   2       22.01       69.33     30.39 o 
  -9   3   2       64.99       46.24     17.72 o 
  -8   3   2      152.90      164.54     18.19 o 
  -7   3   2      687.08      769.91     26.50 o 
  -6   3   2      278.03      267.11     15.51 o 
  -5   3   2      847.46      809.09     24.39 o 
  -4   3   2      315.03      267.03     12.27 o 
  -3   3   2      213.08      161.72      6.97 o 
  -2   3   2      492.06      343.95     17.41 o 
  -1   3   2      378.15      529.11     14.98 o 
   0   3   2      110.67      111.76      6.46 o 
   1   3   2       94.78      135.14      7.02 o 
   2   3   2       69.49       78.47     13.05 o 
   3   3   2     3408.57     2742.18    112.25 o 
   4   3   2     1150.70     1106.45     33.88 o 
   5   3   2      568.99      524.69     11.54 o 
   6   3   2     2004.77     1918.51    109.67 o 
   7   3   2        0.02        6.84     12.85 o 
   8   3   2      621.99      676.07     50.17 o 
   9   3   2      916.18      986.63     43.53 o 
  10   3   2       35.58       64.37     28.83 o 
  11   3   2        2.06       27.48     28.04 o 
  -9   4   2       17.12       41.67     21.46 o 
  -8   4   2       44.52       44.71     16.89 o 
  -7   4   2      855.54      846.11     22.86 o 
  -6   4   2      444.74      379.70     16.80 o 
  -5   4   2     4341.12     4195.63     43.16 o 
  -4   4   2      427.39      419.11     13.83 o 
  -3   4   2     1982.98     1910.16     46.44 o 
  -2   4   2      206.79      231.50      9.93 o 
  -1   4   2       16.98       41.11      6.96 o 
   0   4   2     8205.33     9844.55     81.43 o 
   1   4   2     2837.27     3185.97    118.49 o 
   2   4   2        5.24        3.37      9.16 o 
   3   4   2      266.93      258.24     16.62 o 
   4   4   2     1867.08     1662.16     51.67 o 
   5   4   2     7081.21     6546.60     71.08 o 
   6   4   2      653.68      549.80     20.70 o 
   7   4   2      149.47      128.23     13.57 o 
   8   4   2      951.55      924.12     37.33 o 
   9   4   2      180.01      229.03     29.28 o 
  10   4   2      920.05     1293.40     50.75 o 
  11   4   2        7.71       -4.09     31.51 o 
  -9   5   2      177.27      260.22     36.90 o 
  -8   5   2      520.18      533.51     27.27 o 
  -7   5   2      280.37      241.57     18.22 o 
  -6   5   2      784.94      802.53     21.12 o 
  -5   5   2        0.08       27.39     15.98 o 
  -4   5   2     1487.07     1443.48     26.20 o 
  -3   5   2     3502.65     3386.64     49.09 o 
  -2   5   2       57.26       85.10      8.28 o 
  -1   5   2     3667.36     3836.58     48.22 o 
   0   5   2       12.20       14.69      7.19 o 
   1   5   2     2320.81     2195.55     15.12 o 
   2   5   2       10.99       55.95     19.20 o 
   3   5   2      763.93      830.39     23.42 o 
   4   5   2     2529.31     2136.44    197.31 o 
   5   5   2     1029.12      949.99    105.38 o 
   6   5   2       97.38      110.12     19.71 o 
   7   5   2     3354.66     3246.01     58.37 o 
   8   5   2      135.60      172.95     25.17 o 
   9   5   2      142.41      120.38     28.34 o 
  10   5   2      419.60      381.58     37.21 o 
  11   5   2        4.37       25.77     28.83 o 
  -8   6   2       10.24       -1.35     32.85 o 
  -7   6   2      404.69      412.24     30.95 o 
  -6   6   2       11.80       -2.34     16.96 o 
  -5   6   2     1054.05      921.75     25.51 o 
  -4   6   2     1376.88     1190.32     35.68 o 
  -3   6   2       60.44       68.69      8.81 o 
  -2   6   2       35.87       40.73      8.48 o 
  -1   6   2     1772.34     1979.79     35.58 o 
   0   6   2     8350.94     9433.86     35.40 o 
   1   6   2      236.26      308.48      7.94 o 
   2   6   2      603.04      572.15     14.39 o 
   3   6   2      137.20      104.88     11.03 o 
   4   6   2     1075.46      937.65     27.50 o 
   5   6   2     1487.37     1433.28     34.37 o 
   6   6   2     3866.00     3809.08     57.91 o 
   7   6   2      506.51      536.08     29.96 o 
   8   6   2      262.18      255.16     29.31 o 
   9   6   2     1078.20     1151.20     45.28 o 
  10   6   2       38.13       38.66     28.54 o 
  11   6   2      220.74      235.17     34.77 o 
  -8   7   2      245.58      228.37     38.02 o 
  -7   7   2      128.20      129.52     32.67 o 
  -6   7   2        0.58       17.27     18.09 o 
  -5   7   2        3.86        3.05     16.12 o 
  -4   7   2        5.53       15.90     15.37 o 
  -3   7   2     1504.96     1409.02     40.49 o 
  -2   7   2     1519.01     1707.13     20.24 o 
  -1   7   2       55.97      121.38     28.60 o 
   0   7   2        5.80        5.71      7.58 o 
   1   7   2     4118.68     4619.19     53.36 o 
   2   7   2      546.14      399.75     15.02 o 
   3   7   2     1972.38     1923.30     75.90 o 
   4   7   2      248.55      201.09     19.05 o 
   5   7   2      137.42       92.44     19.22 o 
   6   7   2       51.14       44.49     19.76 o 
   7   7   2     3494.46     3831.04     63.76 o 
   8   7   2        4.75       27.11     24.14 o 
   9   7   2        2.51       -0.73     25.50 o 
  10   7   2      403.08      497.51     39.29 o 
  -7   8   2       21.03       11.92     31.23 o 
  -6   8   2       54.38       76.94     19.64 o 
  -5   8   2       79.84       64.35     18.71 o 
  -4   8   2       57.83       52.49     16.23 o 
  -3   8   2        5.17       11.31     14.91 o 
  -2   8   2      250.73      242.64     12.30 o 
  -1   8   2     3228.90     3539.66     28.50 o 
   0   8   2     2390.57     2718.35     42.55 o 
   1   8   2     1738.51     1718.55     21.28 o 
   2   8   2      444.25      613.28     52.80 o 
   3   8   2      169.06      202.47     13.76 o 
   4   8   2      454.97      422.89     22.95 o 
   5   8   2      263.79      220.00     22.72 o 
   6   8   2     2179.44     2144.83     48.20 o 
   7   8   2       50.64       34.80     21.23 o 
   8   8   2       30.97        9.80     25.00 o 
   9   8   2      391.22      418.21     35.95 o 
  10   8   2       71.31       87.47     29.83 o 
  -7   9   2      562.76      527.80     42.44 o 
  -6   9   2      217.63      184.32     33.91 o 
  -5   9   2       40.29       14.71     19.02 o 
  -4   9   2      184.81      196.63     20.31 o 
  -3   9   2        2.98        0.35     15.39 o 
  -2   9   2     2731.31     2809.48     49.18 o 
  -1   9   2     1917.49     2217.27     30.12 o 
   0   9   2       15.28       23.73      8.74 o 
   1   9   2     8050.43     8796.07     58.90 o 
   2   9   2      548.72      577.30     17.36 o 
   3   9   2      882.34      716.45     35.74 o 
   4   9   2      303.05      255.50     46.30 o 
   5   9   2       49.31       40.18     18.81 o 
   6   9   2       51.59       12.69     18.79 o 
   7   9   2       47.97       49.46     22.12 o 
   8   9   2      369.53      420.82     32.83 o 
   9   9   2        5.17       11.86     27.17 o 
  10   9   2        4.51       41.69     29.30 o 
  -6  10   2       88.51      158.25     35.99 o 
  -5  10   2       68.30       54.85     28.78 o 
  -4  10   2       73.50       44.98     19.21 o 
  -3  10   2      570.00      569.02     23.65 o 
  -2  10   2       45.35       41.50     10.33 o 
  -1  10   2        2.11        3.45     10.78 o 
   0  10   2     2840.25     2986.60     54.34 o 
   1  10   2      166.86      186.89     14.26 o 
   2  10   2        0.53       -8.09     12.12 o 
   3  10   2     1178.96     1293.92     25.24 o 
   4  10   2       35.16       28.86     14.28 o 
   5  10   2      145.74      205.75     23.26 o 
   6  10   2        2.76        9.38     20.18 o 
   7  10   2        1.82       -5.78     21.27 o 
   8  10   2       58.64       66.88     27.24 o 
   9  10   2       13.64       22.12     29.20 o 
  10  10   2      703.82      835.11     45.41 o 
  -6  11   2      214.45      200.10     37.34 o 
  -5  11   2      306.96      305.64     34.61 o 
  -4  11   2        1.72       28.47     26.23 o 
  -3  11   2      168.92      162.27     20.02 o 
  -2  11   2       70.46       71.93     16.92 o 
  -1  11   2      257.06      349.39     35.50 o 
   0  11   2       25.34       27.07     13.18 o 
   1  11   2      175.08      208.45     17.75 o 
   2  11   2     2945.06     3306.41     37.65 o 
   3  11   2       10.90        6.31     13.30 o 
   4  11   2      276.08      256.97     17.42 o 
   5  11   2      226.43      198.58     23.52 o 
   6  11   2       70.66       88.10     23.09 o 
   7  11   2      781.20      907.42     39.65 o 
   8  11   2       62.73       61.92     25.06 o 
   9  11   2        0.13       44.79     27.59 o 
  10  11   2        5.26        8.03     29.72 o 
  -5  12   2       19.36        9.17     29.29 o 
  -4  12   2     1011.36      996.94     44.14 o 
  -3  12   2       11.46       -0.29     18.40 o 
  -2  12   2      120.78      108.88     18.69 o 
  -1  12   2       32.05       38.86     24.33 o 
   0  12   2        0.16       -0.99     23.93 o 
   1  12   2      144.06      204.71     25.55 o 
   2  12   2      756.76      849.38     74.26 o 
   3  12   2      471.27      424.31     19.89 o 
   4  12   2     3824.46     3746.27     93.84 o 
   5  12   2      270.03      282.15     19.64 o 
   6  12   2      523.97      602.01     33.31 o 
   7  12   2      108.28       87.85     26.61 o 
   8  12   2        4.27       10.78     24.50 o 
   9  12   2       89.95      129.06     29.07 o 
  -5  13   2       61.82       17.69     30.50 o 
  -4  13   2        0.51       32.75     27.99 o 
  -2  13   2      250.44      298.04     34.52 o 
  -1  13   2      184.28      215.62     21.33 o 
   0  13   2        1.35      -10.04     23.91 o 
   1  13   2      385.59      434.52     31.65 o 
   2  13   2      941.92      999.98     39.55 o 
   3  13   2      809.63      823.79     38.64 o 
   4  13   2        0.18       -7.93     15.43 o 
   5  13   2      154.35      167.10     19.33 o 
   6  13   2      316.89      289.73     29.67 o 
   7  13   2        0.20        3.45     22.15 o 
   8  13   2      572.81      685.87     39.67 o 
   9  13   2      227.93      256.17     33.53 o 
  -1  14   2      259.51      263.61     33.89 o 
   0  14   2       17.68        8.89     27.59 o 
   1  14   2      509.98      527.39     35.94 o 
   2  14   2       54.41       80.02     27.51 o 
   3  14   2      610.74      644.93     38.90 o 
   4  14   2     1412.80     1288.03     47.65 o 
   5  14   2     1397.85     1215.61     50.25 o 
   6  14   2       77.46       75.26     24.67 o 
   7  14   2        1.89      -24.26     24.26 o 
   8  14   2       85.77       75.49     26.30 o 
   9  14   2       25.58       43.19     30.28 o 
   0  15   2        2.39        5.15     19.36 o 
   1  15   2       90.36      147.51     30.31 o 
   2  15   2       65.99       64.85     27.28 o 
   3  15   2        5.78       20.81     27.43 o 
   4  15   2       22.07        9.99     28.35 o 
   5  15   2       95.76       64.40     29.08 o 
   0  16   2      456.21      481.14     38.32 o 
   1  16   2      362.71      424.41     38.09 o 
   2  16   2      163.95      194.61     33.09 o 
   3  16   2      272.56      301.51     36.28 o 
   4  16   2      140.43      151.47     33.53 o 
   5  16   2      203.79      109.81     33.78 o 
   1  17   2       54.99       97.40     32.51 o 
   2  17   2      462.21      451.90     38.30 o 
   3  17   2      183.52      184.14     35.46 o 
   4  17   2        0.46       14.47     31.25 o 
   5  17   2        1.44       -4.94     30.72 o 
  -5 -15   3      171.60      141.78     38.07 o 
  -4 -15   3       48.90       12.68     32.79 o 
  -3 -15   3        2.31        2.33     32.01 o 
  -2 -15   3       22.55       63.21     32.91 o 
  -1 -15   3      319.35      399.26     41.28 o 
   0 -15   3      540.96      549.81     46.01 o 
   1 -15   3       44.58       54.85     35.24 o 
  -5 -14   3       48.59       41.39     36.01 o 
  -4 -14   3       77.95       85.50     35.14 o 
  -3 -14   3       10.28        7.99     32.29 o 
  -2 -14   3      155.30      206.33     35.52 o 
  -1 -14   3      729.37      565.52     42.00 o 
   0 -14   3        3.52       17.25     31.78 o 
   1 -14   3      150.34      242.59     39.00 o 
   2 -14   3      489.16      424.95     44.42 o 
   3 -14   3        0.68      -22.15     35.18 o 
  -5 -13   3      481.35      523.15     41.82 o 
  -4 -13   3      275.39      245.18     35.86 o 
  -3 -13   3        7.38       13.76     30.03 o 
  -2 -13   3       20.19       16.33     30.48 o 
  -1 -13   3      308.92      373.65     37.28 o 
   0 -13   3     1081.15     1259.38     53.35 o 
   1 -13   3     1288.85     1386.21     56.86 o 
   2 -13   3       84.59       93.82     37.05 o 
   3 -13   3       37.14       65.27     37.59 o 
   4 -13   3      188.31      227.74     29.70 o 
  -5 -12   3      306.90      278.17     36.99 o 
  -4 -12   3       23.77       24.13     30.71 o 
  -3 -12   3      392.27      358.70     34.93 o 
  -2 -12   3       44.31       33.87     27.48 o 
  -1 -12   3      125.60      131.59     32.14 o 
   0 -12   3       52.91       41.07     29.65 o 
   1 -12   3        0.65      -16.38     32.15 o 
   2 -12   3     3151.40     3859.35    202.10 o 
   3 -12   3      220.69      235.24     23.89 o 
   4 -12   3       57.44       87.40     22.19 o 
   5 -12   3        4.89       26.66     23.77 o 
  -5 -11   3      149.41      121.08     29.67 o 
  -4 -11   3      186.94      128.49     29.25 o 
  -3 -11   3      195.95      157.17     30.24 o 
  -2 -11   3      196.44      222.27     30.06 o 
  -1 -11   3      401.77      382.98     32.87 o 
   0 -11   3      234.97      268.50     31.84 o 
   1 -11   3      815.64      901.61     26.83 o 
   2 -11   3      345.24      315.10     29.61 o 
   3 -11   3       24.09        9.49     19.37 o 
   4 -11   3      596.63      592.57     56.04 o 
   5 -11   3      119.40      145.94     24.48 o 
   6 -11   3      125.64      124.48     25.64 o 
  -9 -10   3       14.10       24.12     26.18 o 
  -8 -10   3        4.83        8.65     25.39 o 
  -7 -10   3      958.63     1074.45     41.89 o 
  -5 -10   3      504.03      333.69     34.02 o 
  -4 -10   3      935.42      783.48     38.71 o 
  -3 -10   3       49.38       33.61     23.85 o 
  -2 -10   3       83.93       61.82     24.29 o 
  -1 -10   3      678.15      840.85     38.64 o 
   0 -10   3        2.64        6.77     14.44 o 
   1 -10   3        6.88       69.34     16.49 o 
   2 -10   3       68.71       83.80     17.52 o 
   3 -10   3      548.34      550.41     48.08 o 
   4 -10   3       69.61       70.18     20.92 o 
   5 -10   3       82.01       72.70     22.42 o 
   6 -10   3       29.31       35.95     27.61 o 
  -9  -9   3       21.02       30.19     28.52 o 
  -8  -9   3      483.18      650.94     37.42 o 
  -7  -9   3       68.75       90.33     23.04 o 
  -6  -9   3      258.62      230.20     24.09 o 
  -5  -9   3     3029.60     2882.96    162.98 o 
  -4  -9   3      580.52      463.11     52.42 o 
  -3  -9   3      601.59      452.20     30.76 o 
  -2  -9   3      418.27      334.75     27.44 o 
  -1  -9   3      278.87      297.59     15.63 o 
   0  -9   3     1575.67     1788.22     74.56 o 
   1  -9   3       16.87       18.05     14.25 o 
   2  -9   3      254.68      278.87     26.50 o 
   3  -9   3      180.23      171.14     19.44 o 
   4  -9   3       38.86       26.57     19.29 o 
   5  -9   3     1538.31     1419.97     36.88 o 
   6  -9   3      164.73      146.00     23.80 o 
   7  -9   3       11.61       -1.07     24.42 o 
  -9  -8   3      150.35      190.48     32.58 o 
  -8  -8   3      281.54      327.35     32.34 o 
  -7  -8   3      410.16      463.28     30.61 o 
  -6  -8   3     1357.32     1353.39     39.63 o 
  -5  -8   3        8.38       -2.68     18.24 o 
  -4  -8   3       96.38      103.49     14.31 o 
  -3  -8   3     2220.08     2249.14     29.06 o 
  -2  -8   3       43.10      163.88     33.88 o 
  -1  -8   3      401.86      341.02     13.17 o 
   0  -8   3        5.41        9.22     12.46 o 
   1  -8   3       85.94      105.67     15.37 o 
   2  -8   3     2577.48     2960.13     38.99 o 
   3  -8   3        2.31        3.57     15.52 o 
   4  -8   3      626.36      575.94     59.91 o 
   5  -8   3      167.20      148.31     22.32 o 
   6  -8   3       66.84       57.11     22.99 o 
   7  -8   3     1472.74     1598.21     42.50 o 
   8  -8   3       63.62       66.11     36.96 o 
 -10  -7   3       94.56      105.33     32.78 o 
  -9  -7   3      289.69      377.80     36.50 o 
  -8  -7   3      122.49      119.05     27.59 o 
  -7  -7   3        5.50       -2.92     21.61 o 
  -6  -7   3       68.74       32.10     20.23 o 
  -5  -7   3       38.60       39.51     12.89 o 
  -4  -7   3     1099.40     1040.55     19.30 o 
  -3  -7   3      235.20      272.94     12.30 o 
  -2  -7   3     1112.24     1155.79     30.22 o 
  -1  -7   3      424.57      451.15     10.96 o 
   0  -7   3     1159.16     1364.37     18.99 o 
   1  -7   3      611.50      857.08     29.58 o 
   2  -7   3      407.04      487.62     18.97 o 
   3  -7   3       73.02       60.85     15.88 o 
   4  -7   3      986.57      903.25     43.44 o 
   5  -7   3      370.32      326.88     21.56 o 
   6  -7   3      764.87      769.02     28.89 o 
   7  -7   3        2.17       19.22     21.33 o 
   8  -7   3      567.17      541.52     30.53 o 
 -10  -6   3        3.23       -2.25     28.87 o 
  -9  -6   3      147.70      171.44     32.21 o 
  -8  -6   3      829.67      850.50     41.55 o 
  -7  -6   3     1449.56     1491.82     44.85 o 
  -6  -6   3       20.16       27.70     19.37 o 
  -5  -6   3     1575.22     1507.60     27.05 o 
  -4  -6   3       26.04       29.15      8.03 o 
  -3  -6   3     4895.47     5270.67     62.00 o 
  -2  -6   3     6793.68     7158.13    151.77 o 
  -1  -6   3       30.30       30.19      6.80 o 
   0  -6   3       76.09       67.90      5.40 o 
   1  -6   3     1312.91     1849.35     21.88 o 
   2  -6   3     1279.54     1206.94     18.41 o 
   3  -6   3      978.01      981.40     61.89 o 
   4  -6   3      490.71      402.03     20.60 o 
   5  -6   3       44.88       29.03     17.00 o 
   6  -6   3      668.94      620.58     25.81 o 
   7  -6   3       65.63       64.58     21.48 o 
   8  -6   3      470.55      452.72     29.26 o 
   9  -6   3       25.87       36.03     34.15 o 
 -10  -5   3      112.03      157.70     34.05 o 
  -9  -5   3      185.69      190.06     31.86 o 
  -8  -5   3      150.53      119.94     27.62 o 
  -7  -5   3       24.28       50.61     22.83 o 
  -6  -5   3      911.39      899.82     28.79 o 
  -5  -5   3      380.92      349.70     12.73 o 
  -4  -5   3      353.93      353.16     11.74 o 
  -3  -5   3     1136.45     1132.90     29.62 o 
  -2  -5   3     1781.68     1869.41     39.56 o 
  -1  -5   3    10048.45    10254.60    102.06 o 
   0  -5   3     2327.36     2526.93     58.94 o 
   1  -5   3     1896.38     1582.05     28.58 o 
   2  -5   3     1003.55     1198.45     39.67 o 
   3  -5   3      276.73      238.07     11.14 o 
   4  -5   3      584.53      542.25     20.09 o 
   5  -5   3       14.36       -2.18     16.29 o 
   6  -5   3      101.87       92.93     18.78 o 
   7  -5   3       43.73       51.69     21.01 o 
   8  -5   3        3.39        6.80     22.23 o 
   9  -5   3      546.50      591.55     32.06 o 
 -10  -4   3       48.38       44.97     29.67 o 
  -9  -4   3        5.04       26.23     27.11 o 
  -8  -4   3        8.97        7.32     25.40 o 
  -7  -4   3     1261.76     1167.23     98.69 o 
  -6  -4   3      235.16      223.33     20.55 o 
  -5  -4   3      531.13      508.50     13.51 o 
  -4  -4   3      503.93      603.62     14.85 o 
  -3  -4   3        9.59       20.21      7.53 o 
  -2  -4   3    10628.82    10484.71    104.22 o 
  -1  -4   3      768.00      581.08     11.42 o 
   0  -4   3      467.46      512.11     17.65 o 
   1  -4   3     8119.75     9340.10     44.21 o 
   2  -4   3     1549.05     1473.15     22.66 o 
   3  -4   3     2087.46     1936.21     36.12 o 
   4  -4   3       13.77       12.61      8.31 o 
   5  -4   3      129.70      126.97     11.74 o 
   6  -4   3      692.88      657.13     18.11 o 
   7  -4   3      654.85      610.52     25.98 o 
   8  -4   3      406.25      447.27     26.95 o 
   9  -4   3       11.88       19.58     23.41 o 
 -10  -3   3       74.75       77.42     31.38 o 
  -9  -3   3      108.92      120.89     30.06 o 
  -8  -3   3      291.01      258.96     21.59 o 
  -7  -3   3      172.27      194.47     33.44 o 
  -6  -3   3       16.07       16.95     13.25 o 
  -5  -3   3     2043.54     1818.18     28.00 o 
  -4  -3   3       81.56       97.90      9.03 o 
  -3  -3   3      723.02      674.30     12.69 o 
  -2  -3   3      322.47      294.73     13.10 o 
   0  -3   3     4295.10     4806.25     55.04 o 
   1  -3   3    11540.97    11554.48    108.71 o 
   2  -3   3     2176.63     2311.66     26.63 o 
   3  -3   3       30.11       52.65      5.80 o 
   4  -3   3      729.88      725.36     14.92 o 
   5  -3   3      287.01      257.17     12.27 o 
   6  -3   3       42.17       61.30     12.22 o 
   7  -3   3       91.59       98.51     13.97 o 
   8  -3   3       93.48       88.01     22.43 o 
   9  -3   3        8.23        5.12     22.94 o 
  10  -3   3      217.23      209.56     26.95 o 
 -10  -2   3       28.13       42.68     29.28 o 
  -9  -2   3        0.12        6.90     20.40 o 
  -8  -2   3      745.00      789.29     47.86 o 
  -7  -2   3       92.43      112.76     17.18 o 
  -6  -2   3      771.35      616.00     31.69 o 
  -5  -2   3      475.94      438.77     17.67 o 
  -4  -2   3      109.59      114.02      9.16 o 
  -3  -2   3    10012.81     9361.20     55.64 o 
  -2  -2   3      844.60      737.00     20.88 o 
  -1  -2   3     1091.01     1191.96     13.66 o 
   0  -2   3      483.21      522.84     13.77 o 
   1  -2   3    10278.36    11634.55    361.03 o 
   2  -2   3    12239.54    12292.49     87.04 o 
   3  -2   3     4683.77     4596.09     46.32 o 
   4  -2   3      474.72      469.39     11.41 o 
   5  -2   3       52.03       54.06      9.99 o 
   6  -2   3        0.78        2.86     11.10 o 
   7  -2   3      138.86      131.63     13.92 o 
   8  -2   3      156.03      180.60     16.51 o 
   9  -2   3        0.58        7.29     15.09 o 
  10  -2   3       21.24        3.33     23.59 o 
 -10  -1   3      136.51      137.83     32.29 o 
  -9  -1   3      636.52      620.66     35.12 o 
  -8  -1   3      152.30      153.64     21.75 o 
  -7  -1   3       53.11       47.23     16.57 o 
  -6  -1   3      836.05      813.09     23.39 o 
  -5  -1   3      274.35      191.16     14.56 o 
  -4  -1   3       16.92       40.19      7.88 o 
  -3  -1   3     1812.71     1684.97     22.00 o 
  -2  -1   3      165.14      185.02      8.64 o 
  -1  -1   3       75.29       57.44      6.09 o 
   0  -1   3      162.35      196.08      8.33 o 
   1  -1   3    18098.45    22315.21    661.86 o 
   2  -1   3      799.01      875.08     12.32 o 
   3  -1   3      196.90      145.92      6.09 o 
   4  -1   3     3176.66     2656.94     39.05 o 
   5  -1   3      639.05      620.20     25.02 o 
   6  -1   3      692.32      650.58     16.89 o 
   7  -1   3      551.64      590.94     18.60 o 
   8  -1   3       46.31       39.79     14.27 o 
   9  -1   3     1164.78     1343.87     28.16 o 
  10  -1   3       46.41       61.08     17.13 o 
 -10   0   3       50.57       50.74     31.72 o 
  -9   0   3       48.15       48.43     29.22 o 
  -8   0   3     1115.66     1100.39     79.36 o 
  -7   0   3      856.46      838.70     38.26 o 
  -6   0   3      113.15      112.95     15.78 o 
  -5   0   3      547.52      561.07     18.81 o 
  -4   0   3      717.84      638.22     24.66 o 
  -3   0   3      735.77      701.69     14.13 o 
  -2   0   3      114.58      147.02      8.75 o 
  -1   0   3       21.62       57.84      7.05 o 
   0   0   3        3.29        0.92      8.70 o 
   1   0   3     1411.86     1896.98    137.05 o 
   2   0   3      683.42      553.85      7.72 o 
   3   0   3     9272.74     8749.33     82.27 o 
   4   0   3      124.24      121.02      5.86 o 
   5   0   3     1087.54     1164.89     20.83 o 
   6   0   3      751.80      738.11     45.20 o 
   7   0   3       76.53       66.40     15.01 o 
   8   0   3     1918.43     2016.89    157.64 o 
   9   0   3        0.30       -7.45     15.25 o 
  10   0   3      139.24      165.78     18.67 o 
  11   0   3      603.96      834.82     46.72 o 
 -10   1   3      126.57      161.88     35.80 o 
  -9   1   3       49.08       67.59     23.95 o 
  -8   1   3     1010.13     1082.96     31.75 o 
  -7   1   3      198.73      168.82     25.60 o 
  -6   1   3       83.53       59.74     15.39 o 
  -5   1   3     2333.73     2176.77     31.20 o 
  -4   1   3      372.07      398.61     10.84 o 
  -3   1   3       35.79       48.93      9.17 o 
  -2   1   3      924.80      892.24     29.98 o 
  -1   1   3     2497.97     2420.50     16.31 o 
   0   1   3     5996.81     7029.40    152.98 o 
   1   1   3     5175.43     6435.75    200.23 o 
   2   1   3     1044.24      880.02     10.03 o 
   3   1   3     4626.43     3856.45     24.49 o 
   4   1   3      805.14      851.75     10.71 o 
   5   1   3     6187.84     6286.98    290.79 o 
   6   1   3     1118.42     1000.41     21.46 o 
   7   1   3        1.97       -1.22     13.42 o 
   8   1   3      266.39      309.54     47.17 o 
   9   1   3       66.28       39.75     17.01 o 
  10   1   3      538.30      552.06     26.46 o 
  11   1   3       38.83       39.56     27.98 o 
  -9   2   3      256.98      274.78     24.46 o 
  -8   2   3       96.76       99.52     16.95 o 
  -7   2   3       97.80       98.47     18.50 o 
  -6   2   3     2765.32     2653.45     65.51 o 
  -5   2   3       76.30       66.79     14.42 o 
  -4   2   3       74.06       35.73     12.04 o 
  -3   2   3     4488.15     4172.39     46.00 o 
  -2   2   3     1034.16      837.43     16.61 o 
  -1   2   3     2051.85     2413.81     97.29 o 
   0   2   3       77.28       69.43      8.94 o 
   1   2   3      120.69      100.98      6.83 o 
   2   2   3    12629.64    11355.89    473.90 o 
   3   2   3        3.63        7.18      6.04 o 
   4   2   3     2048.01     1903.39     19.56 o 
   5   2   3      451.31      413.95     11.34 o 
   6   2   3     2216.56     2201.01     59.63 o 
   7   2   3       33.07       25.40     13.03 o 
   8   2   3       55.59       52.72     15.27 o 
   9   2   3      694.14      785.74     90.07 o 
  10   2   3      111.35      118.48     31.69 o 
  11   2   3      355.62      618.88     42.32 o 
  -9   3   3      191.88      224.78     25.76 o 
  -8   3   3      113.36       85.60     17.17 o 
  -7   3   3       58.22       66.15     15.48 o 
  -6   3   3      828.68      810.55     25.26 o 
  -5   3   3     5721.83     5625.19     85.38 o 
  -4   3   3     1789.62     1621.08     21.18 o 
  -3   3   3      811.96      712.03     10.89 o 
  -2   3   3       85.28       93.85      7.32 o 
  -1   3   3     8457.79     8432.85    133.22 o 
   0   3   3    74874.20    95220.81    437.57 o 
   1   3   3    11942.46    13269.75     95.32 o 
   2   3   3      124.87      107.59      9.64 o 
   3   3   3      380.95      363.85      8.13 o 
   4   3   3     6269.25     6010.75     76.33 o 
   5   3   3      924.07      903.63     13.06 o 
   6   3   3      919.58      908.16     19.76 o 
   7   3   3      147.32      139.15     13.93 o 
   8   3   3      668.03      683.91     59.93 o 
   9   3   3     1099.82     1305.19     46.18 o 
  10   3   3       24.70       15.94     26.64 o 
  11   3   3      423.59      644.94     43.68 o 
  -9   4   3        3.37       22.85     20.79 o 
  -8   4   3      845.95      904.45     71.48 o 
  -7   4   3      833.43      865.99     23.99 o 
  -6   4   3       47.32       31.18     13.53 o 
  -5   4   3      109.78       94.11     13.13 o 
  -4   4   3      292.20      275.15     12.83 o 
  -3   4   3     1520.69     1432.82     15.98 o 
  -2   4   3     1704.43     1481.78     18.87 o 
  -1   4   3      386.16      514.77     16.81 o 
   0   4   3        5.42        0.04      6.22 o 
   1   4   3      813.26      818.16     13.70 o 
   2   4   3     2239.52     2255.39     68.06 o 
   3   4   3      497.04      509.37     18.46 o 
   4   4   3       88.33       70.36      6.50 o 
   5   4   3      311.67      249.46      9.02 o 
   6   4   3     1751.87     1711.04     22.52 o 
   7   4   3       34.51       27.37     11.56 o 
   8   4   3      591.00      613.47     32.83 o 
   9   4   3      463.75      495.00     33.60 o 
  10   4   3        4.82       20.84     26.01 o 
  11   4   3       18.59       25.83     28.46 o 
  -8   5   3       50.91       44.00     31.90 o 
  -7   5   3       36.70       34.88     27.75 o 
  -6   5   3       72.40       85.12     17.64 o 
  -5   5   3       91.33       91.92     16.35 o 
  -4   5   3      684.05      531.38     43.54 o 
  -3   5   3       63.94       49.99      8.15 o 
  -2   5   3      531.50      624.54     24.69 o 
  -1   5   3     1823.66     1875.45     16.90 o 
   0   5   3      145.65      174.86      7.19 o 
   1   5   3       75.40       75.33      7.67 o 
   2   5   3       21.97       25.24      8.01 o 
   3   5   3     3527.04     3490.07    134.54 o 
   4   5   3     2456.42     2027.18     76.50 o 
   5   5   3      885.01      726.12     24.42 o 
   6   5   3      969.93     1025.63     29.16 o 
   7   5   3     1055.34     1075.60     37.24 o 
   8   5   3       35.92       24.67     22.02 o 
   9   5   3      366.05      410.06     32.54 o 
  10   5   3      195.69      167.79     32.65 o 
  11   5   3      151.14      140.53     33.91 o 
  -8   6   3      293.38      386.24     38.80 o 
  -7   6   3     1073.31     1073.49     47.59 o 
  -6   6   3      588.12      570.99     24.20 o 
  -5   6   3        7.19       -6.61     15.33 o 
  -4   6   3     3489.57     3366.42     52.72 o 
  -3   6   3      575.94      584.54     20.40 o 
  -2   6   3     3268.98     3377.17     31.47 o 
  -1   6   3     3255.55     3956.73     57.55 o 
   0   6   3       41.23       36.44      6.80 o 
   1   6   3     2970.02     3234.75     20.85 o 
   2   6   3     2079.08     1857.81     50.12 o 
   3   6   3     5533.85     4996.90     51.81 o 
   4   6   3     4021.72     4088.63     50.73 o 
   5   6   3      126.84      105.97     17.86 o 
   6   6   3      653.36      675.85     25.46 o 
   7   6   3     1599.27     1593.67     43.98 o 
   8   6   3       12.99       20.67     24.18 o 
   9   6   3       14.47        5.57     24.71 o 
  10   6   3       15.15        4.68     26.88 o 
  11   6   3      480.95      794.26     46.13 o 
  -8   7   3       66.66       96.62     35.56 o 
  -7   7   3      233.70      292.86     36.88 o 
  -6   7   3      190.77      162.95     30.63 o 
  -5   7   3      737.12      704.04     24.61 o 
  -4   7   3     1077.79     1004.72     26.33 o 
  -3   7   3      371.66      352.26     17.53 o 
  -2   7   3       15.71       20.95      9.27 o 
  -1   7   3      508.32      590.55     20.65 o 
   0   7   3     5072.15     5394.75     38.45 o 
   1   7   3     1411.42     1611.89     17.44 o 
   2   7   3      266.82      288.71     40.18 o 
   3   7   3       10.87       13.78     10.15 o 
   4   7   3       14.43        3.55     15.18 o 
   5   7   3     3228.20     3174.72     51.81 o 
   6   7   3       13.38       14.25     18.69 o 
   7   7   3       31.33        3.36     20.33 o 
   8   7   3     1108.15     1132.07     42.57 o 
   9   7   3      233.48      288.72     32.56 o 
  10   7   3      263.72      320.59     34.79 o 
  11   7   3       60.05       78.29     31.34 o 
  -7   8   3      173.71      161.08     34.30 o 
  -6   8   3      526.22      438.23     36.67 o 
  -5   8   3       38.18       16.69     24.94 o 
  -4   8   3      183.18      172.46     17.91 o 
  -3   8   3      237.43      224.65     16.78 o 
  -2   8   3      332.41      304.56     12.59 o 
  -1   8   3      587.84      663.77     12.94 o 
   0   8   3       90.95      120.56      8.28 o 
   1   8   3      419.19      405.62      9.95 o 
   2   8   3     5189.04     5862.98     78.61 o 
   3   8   3      137.04      155.71     13.01 o 
   4   8   3      924.03      889.35     30.00 o 
   5   8   3        1.85       10.08     17.59 o 
   6   8   3        1.65       13.56     18.89 o 
   7   8   3     1213.71     1231.53     41.30 o 
   8   8   3        3.48      -10.25     24.41 o 
   9   8   3      259.52      272.62     32.19 o 
  10   8   3      274.49      278.23     34.15 o 
  -7   9   3       61.16       58.54     33.33 o 
  -6   9   3       19.72       32.58     29.20 o 
  -5   9   3       65.59       56.92     28.05 o 
  -4   9   3      675.35      565.80     24.18 o 
  -3   9   3       42.15       34.65     15.26 o 
  -2   9   3      671.73      718.38     17.00 o 
  -1   9   3     3328.84     3815.73     87.81 o 
   0   9   3      120.08      139.34     12.28 o 
   1   9   3     1866.72     2132.21     23.20 o 
   2   9   3        0.05        6.11     11.64 o 
   3   9   3       49.68       52.74     12.10 o 
   4   9   3     2510.09     2433.07     45.54 o 
   5   9   3      552.67      560.93     27.51 o 
   6   9   3       39.84       56.32     20.22 o 
   7   9   3      250.73      272.28     26.87 o 
   8   9   3      383.17      378.43     30.70 o 
   9   9   3      331.46      287.54     34.68 o 
  10   9   3       14.64       12.84     28.43 o 
  -6  10   3       19.97        4.67     31.44 o 
  -5  10   3       73.64       40.51     29.84 o 
  -4  10   3      574.73      550.95     34.88 o 
  -3  10   3      391.98      368.93     21.15 o 
  -2  10   3      783.34      806.52     18.16 o 
  -1  10   3      147.28      194.73     11.43 o 
   0  10   3        5.30        5.78      8.75 o 
   1  10   3     2189.09     2497.78     31.59 o 
   2  10   3     1011.04     1017.49     21.86 o 
   3  10   3     3156.93     3177.60     36.43 o 
   4  10   3       51.69       43.17     14.01 o 
   5  10   3      323.60      341.63     26.39 o 
   6  10   3     1125.51     1133.21     39.76 o 
   7  10   3       97.38      146.96     26.33 o 
   8  10   3      197.24      159.53     27.69 o 
   9  10   3        6.49       -7.55     28.23 o 
  10  10   3        0.19       29.83     28.85 o 
  -6  11   3      171.49      121.47     34.47 o 
  -5  11   3      209.27      151.46     32.38 o 
  -4  11   3      433.93      386.65     34.80 o 
  -3  11   3       89.92       70.35     23.80 o 
  -2  11   3       65.62       67.40     13.58 o 
  -1  11   3      101.65      107.39     10.86 o 
   0  11   3     1150.55     1288.45     21.97 o 
   1  11   3       67.63       57.83     14.00 o 
   2  11   3      219.35      300.49     35.49 o 
   3  11   3        1.99       -1.66     13.22 o 
   4  11   3     1540.79     1489.91     64.22 o 
   5  11   3      412.96      330.20     26.74 o 
   6  11   3       26.53       -4.31     21.55 o 
   7  11   3       43.16       34.88     22.56 o 
   8  11   3       52.45       57.05     26.45 o 
   9  11   3        8.63      -19.30     26.95 o 
  10  11   3      367.84      482.80     40.86 o 
  -5  12   3       30.63       18.56     28.52 o 
  -4  12   3      358.45      367.08     35.84 o 
  -3  12   3       25.45       44.54     24.53 o 
  -2  12   3      507.05      524.29     31.43 o 
  -1  12   3      307.71      328.28     20.46 o 
   0  12   3       67.64       88.18     13.10 o 
   1  12   3      594.89      574.60     20.59 o 
   2  12   3      391.04      397.67     34.02 o 
   3  12   3      510.11      469.49     20.24 o 
   4  12   3       28.14       17.93     15.00 o 
   5  12   3       76.35       55.57     22.56 o 
   6  12   3      632.64      650.54     35.53 o 
   7  12   3     1238.57     1263.79     44.90 o 
   8  12   3        6.24        9.08     26.32 o 
   9  12   3       81.44       59.17     27.78 o 
  10  12   3        0.74       -3.57     30.34 o 
  -5  13   3      668.20      596.06     42.77 o 
  -4  13   3      623.19      544.40     37.97 o 
  -1  13   3      956.97      981.48     55.32 o 
   0  13   3        8.14       13.99     17.61 o 
   1  13   3      123.35      127.87     25.13 o 
   2  13   3        0.08       11.30     14.59 o 
   3  13   3       75.74       75.08     15.71 o 
   4  13   3      463.14      461.16     22.20 o 
   5  13   3       20.20       15.20     22.78 o 
   6  13   3      216.88      162.42     27.20 o 
   7  13   3       13.77       22.48     25.89 o 
   8  13   3      139.52      165.87     28.92 o 
   9  13   3      191.60      183.24     31.31 o 
   0  14   3        1.25       19.74     18.82 o 
   1  14   3      197.57      262.70     29.64 o 
   2  14   3      550.73      589.69     36.53 o 
   3  14   3      180.59      183.41     28.75 o 
   4  14   3      903.15      851.31     39.21 o 
   5  14   3       35.20       20.23     17.50 o 
   6  14   3      179.96      166.27     27.69 o 
   7  14   3      608.66      685.55     38.90 o 
   8  14   3      100.49      112.87     30.28 o 
   9  14   3        0.70      -12.80     27.49 o 
   0  15   3        1.02      -11.49     28.75 o 
   1  15   3      168.44      209.04     22.82 o 
   2  15   3        0.23        7.63     26.95 o 
   3  15   3      110.00      115.38     31.37 o 
   4  15   3      783.02      735.47     42.01 o 
   5  15   3      182.52      228.79     33.23 o 
   7  15   3       78.25       78.70     27.99 o 
   8  15   3       40.41       43.05     20.71 o 
   0  16   3        2.34       17.34     27.90 o 
   1  16   3       37.66       44.40     31.40 o 
   2  16   3      104.95      183.35     36.92 o 
   3  16   3       15.37       28.68     28.07 o 
   4  16   3       28.07        3.55     28.33 o 
   5  16   3       49.21       28.50     29.62 o 
   1  17   3        8.13        0.31     30.67 o 
   2  17   3       12.56       36.58     34.12 o 
   3  17   3        5.51       22.79     22.62 o 
   4  17   3       20.42       14.76     30.54 o 
   5  17   3      108.06      166.01     35.22 o 
   4  18   3       97.70       70.47     31.93 o 
  -4 -15   4       70.27       43.70     34.31 o 
  -3 -15   4      318.40      285.89     40.26 o 
  -2 -15   4       33.27       27.05     35.42 o 
  -1 -15   4       35.84       65.90     36.74 o 
   0 -15   4        8.63       37.55     34.26 o 
  -5 -14   4        0.74        9.73     35.41 o 
  -4 -14   4       45.36       50.78     35.75 o 
  -3 -14   4       41.96       19.83     32.67 o 
  -2 -14   4       28.83       26.49     31.40 o 
  -1 -14   4      190.45      225.92     38.05 o 
   0 -14   4        7.92       23.98     35.30 o 
   1 -14   4      349.25      415.88     43.47 o 
   2 -14   4        0.45      -32.49     34.90 o 
  -5 -13   4        6.10        9.21     32.36 o 
  -4 -13   4      359.60      301.27     39.74 o 
  -3 -13   4       93.31       49.86     30.73 o 
  -2 -13   4      535.49      557.55     41.15 o 
  -1 -13   4     1311.19     1412.02     54.00 o 
   0 -13   4        0.25        7.90     32.62 o 
   1 -13   4      438.26      452.31     43.25 o 
   2 -13   4       39.19       78.37     37.29 o 
   3 -13   4      463.14      492.27     48.63 o 
   4 -13   4      168.91      131.21     28.73 o 
  -5 -12   4     1108.31     1145.34     51.87 o 
  -4 -12   4      159.92      163.50     34.83 o 
  -3 -12   4       16.68       24.28     30.05 o 
  -2 -12   4       21.21       28.23     29.81 o 
  -1 -12   4        0.39       15.87     29.02 o 
   0 -12   4     1991.31     2211.81     60.86 o 
   1 -12   4      280.51      327.34     38.71 o 
   2 -12   4      209.39      258.04     37.98 o 
   3 -12   4      108.13      117.61     25.30 o 
   4 -12   4       14.21       48.88     24.85 o 
   5 -12   4      809.70      968.77     36.71 o 
  -5 -11   4        3.91       -8.29     30.24 o 
  -4 -11   4      611.60      465.40     36.22 o 
  -3 -11   4      595.18      480.69     37.16 o 
  -2 -11   4      987.67     1021.18     43.35 o 
  -1 -11   4     1326.14     1068.84     45.28 o 
   0 -11   4        7.04        6.71     27.88 o 
   1 -11   4      203.09      207.37     19.92 o 
   2 -11   4      683.43      667.99     26.19 o 
   3 -11   4      107.93       82.95     20.15 o 
   4 -11   4       63.04       71.17     21.64 o 
   5 -11   4       49.96       73.61     23.50 o 
  -5 -10   4      703.79      609.04     38.13 o 
  -4 -10   4     4126.79     3944.27     71.47 o 
  -3 -10   4       85.60      133.38     27.45 o 
  -2 -10   4       63.60       80.97     26.17 o 
  -1 -10   4      410.85      432.61     32.52 o 
   0 -10   4        2.64        2.65     14.83 o 
   1 -10   4      492.84      506.43     47.84 o 
   2 -10   4       14.66       50.42     17.43 o 
   3 -10   4     1553.21     1577.38     35.46 o 
   4 -10   4      271.84      234.82     23.90 o 
   5 -10   4        4.81       22.07     22.00 o 
   6 -10   4       96.78       77.80     24.21 o 
  -9  -9   4       46.45       64.41     28.47 o 
  -8  -9   4      313.67      328.28     32.01 o 
  -7  -9   4      133.11       99.77     25.07 o 
  -6  -9   4       37.11       39.34     21.36 o 
  -5  -9   4        2.01       13.67     26.46 o 
  -4  -9   4     2330.40     2063.32     37.11 o 
  -3  -9   4      453.12      411.28     34.58 o 
  -2  -9   4      754.91      781.69     25.51 o 
  -1  -9   4        0.54       10.21     10.95 o 
   0  -9   4        1.10       12.63     11.30 o 
   1  -9   4      994.78     1151.94     27.11 o 
   2  -9   4       27.50       68.40     17.79 o 
   3  -9   4      130.70      159.56     20.39 o 
   4  -9   4       52.39       49.10     20.44 o 
   5  -9   4      263.64      184.34     23.97 o 
   6  -9   4      314.20      275.61     39.15 o 
   7  -9   4      117.45      146.08     26.89 o 
  -9  -8   4      471.83      569.12     41.07 o 
  -8  -8   4        1.87      -19.13     27.63 o 
  -7  -8   4        1.54       -2.63     23.67 o 
  -6  -8   4      998.72      908.75     35.64 o 
  -5  -8   4      192.83      156.44     15.63 o 
  -4  -8   4     4786.23     4796.12     56.17 o 
  -3  -8   4       68.63       64.19     15.86 o 
  -2  -8   4      185.19      110.05     16.06 o 
  -1  -8   4     2336.34     2571.84     35.89 o 
   0  -8   4      706.06      850.30     18.17 o 
   1  -8   4      315.47      342.71     26.11 o 
   2  -8   4     1294.99     1410.86     30.22 o 
   3  -8   4       15.37       18.03     16.78 o 
   4  -8   4     1835.00     1755.20     35.74 o 
   5  -8   4     2518.99     2356.61     43.33 o 
   6  -8   4        2.88       33.99     21.72 o 
   7  -8   4       47.30       35.87     24.85 o 
  -9  -7   4      183.95      277.76     35.11 o 
  -8  -7   4      101.73      132.91     30.35 o 
  -7  -7   4     1613.89     1738.60     51.19 o 
  -6  -7   4      417.95      336.03     41.72 o 
  -5  -7   4     1305.71     1402.22     37.75 o 
  -4  -7   4     2180.87     2095.60     46.86 o 
  -3  -7   4      280.58      211.57     13.60 o 
  -2  -7   4     5254.37     5494.29     57.14 o 
  -1  -7   4      859.28      849.71     21.93 o 
   0  -7   4        2.02        3.58     10.07 o 
   1  -7   4      121.35      135.98     15.77 o 
   2  -7   4     1285.61     1345.27     21.64 o 
   3  -7   4       65.17       50.75     16.59 o 
   4  -7   4      462.96      440.37     22.44 o 
   5  -7   4       11.33       14.16     18.60 o 
   6  -7   4      377.30      341.36     24.90 o 
   7  -7   4      274.73      219.40     24.45 o 
   8  -7   4      107.00      130.69     26.00 o 
  -9  -6   4      127.48      177.66     33.04 o 
  -8  -6   4      103.31      111.50     27.66 o 
  -7  -6   4       10.17       33.40     22.54 o 
  -6  -6   4       81.47       77.15     14.78 o 
  -5  -6   4       38.29       23.22     12.98 o 
  -4  -6   4       81.10       70.39     10.18 o 
  -3  -6   4       11.38       19.18      7.70 o 
  -2  -6   4      373.05      332.10     11.33 o 
  -1  -6   4       81.93       84.15      9.26 o 
   0  -6   4     3740.75     4045.71     38.66 o 
   1  -6   4      178.78      268.01     11.94 o 
   2  -6   4     1328.54     1248.18     29.95 o 
   3  -6   4       12.61       11.11     10.79 o 
   4  -6   4      473.10      455.85     21.08 o 
   5  -6   4      144.81       90.26     18.45 o 
   6  -6   4      210.10      214.29     28.22 o 
   7  -6   4       44.91       45.74     22.07 o 
   8  -6   4      419.11      393.59     28.86 o 
  -9  -5   4       84.75       83.60     30.50 o 
  -8  -5   4      318.30      401.45     35.20 o 
  -7  -5   4        0.11        4.50     23.36 o 
  -6  -5   4       97.48      103.85     15.35 o 
  -5  -5   4      301.92      308.59     13.93 o 
  -4  -5   4      187.50      179.02     10.93 o 
  -3  -5   4     1741.60     1431.82     18.64 o 
  -2  -5   4      778.50      756.17     19.14 o 
  -1  -5   4      332.14      340.94     18.07 o 
   0  -5   4      111.12      124.56     13.43 o 
   1  -5   4      110.38      102.05     10.03 o 
   2  -5   4     3365.06     3655.39     83.90 o 
   3  -5   4      760.68      587.52     22.11 o 
   4  -5   4       81.16       84.96     18.62 o 
   5  -5   4        0.34        8.15     16.47 o 
   6  -5   4       27.53       23.11     17.91 o 
   7  -5   4     1832.46     1798.41    152.63 o 
   8  -5   4        2.91       18.86     22.25 o 
   9  -5   4        1.15      -22.28     23.06 o 
  -9  -4   4      260.32      273.64     33.66 o 
  -8  -4   4       25.45       30.27     25.54 o 
  -7  -4   4       78.90       75.99     16.59 o 
  -6  -4   4      629.53      617.00     56.14 o 
  -5  -4   4        2.87        7.62      9.87 o 
  -4  -4   4     1842.52     1608.87     20.39 o 
  -3  -4   4        3.23       19.30      7.64 o 
  -2  -4   4     3833.99     4124.67     44.87 o 
  -1  -4   4     6885.33     8625.33     66.55 o 
   0  -4   4     2060.40     2554.65    139.86 o 
   1  -4   4     7107.75     9189.81    211.51 o 
   2  -4   4     1321.90     1325.68     48.02 o 
   3  -4   4       10.83       11.80      5.57 o 
   4  -4   4      395.48      359.18     53.12 o 
   5  -4   4      769.96      701.32     23.04 o 
   6  -4   4      102.10       95.69     22.55 o 
   7  -4   4       59.76       36.90     19.37 o 
   8  -4   4       79.53       67.80     22.39 o 
   9  -4   4      224.72      256.79     26.82 o 
  -9  -3   4       89.40       86.89     29.52 o 
  -8  -3   4       55.95       57.58     17.87 o 
  -7  -3   4      956.72      933.39     26.94 o 
  -6  -3   4      143.07      139.57     16.72 o 
  -5  -3   4        1.46        4.04      9.56 o 
  -4  -3   4     1153.23     1217.43     23.03 o 
  -3  -3   4       77.05       77.29      8.70 o 
  -2  -3   4     4391.04     4117.44     66.00 o 
  -1  -3   4      140.49      170.11      6.99 o 
   0  -3   4      150.82      122.73     11.96 o 
   1  -3   4      149.94      282.53     12.99 o 
   2  -3   4     3341.91     3457.35     36.19 o 
   3  -3   4      685.03      576.07     10.86 o 
   4  -3   4      649.44      598.39     16.54 o 
   5  -3   4       93.18       75.83     10.36 o 
   6  -3   4       10.28        2.77     10.70 o 
   7  -3   4       81.35       83.02     19.46 o 
   8  -3   4     1288.92     1332.03     66.28 o 
   9  -3   4        5.76       21.53     22.39 o 
  10  -3   4       23.56       31.74     24.68 o 
  -9  -2   4       59.51       55.32     19.62 o 
  -8  -2   4      614.69      573.01     36.09 o 
  -7  -2   4       20.03       18.73     15.91 o 
  -6  -2   4      305.79      299.41     18.19 o 
  -5  -2   4      900.67      904.24     16.56 o 
  -4  -2   4       87.34       91.66     16.74 o 
  -3  -2   4      282.78      267.41     14.55 o 
  -2  -2   4      142.43      121.46      7.51 o 
  -1  -2   4       41.91      101.72     12.40 o 
   0  -2   4     1046.62     1033.05     16.60 o 
   1  -2   4      858.61      804.59     44.08 o 
   2  -2   4       18.69        8.20      8.08 o 
   3  -2   4     1707.75     1643.36     21.26 o 
   4  -2   4     4509.00     4326.48     32.93 o 
   5  -2   4     1750.69     1648.62     34.61 o 
   6  -2   4     2605.39     2550.19     48.19 o 
   7  -2   4     1011.51     1020.34     32.11 o 
   8  -2   4       12.08       25.38     14.37 o 
   9  -2   4        9.57       54.47     23.25 o 
  10  -2   4      361.86      434.09     46.66 o 
  -9  -1   4      191.17      208.33     23.76 o 
  -8  -1   4      525.29      527.64     26.24 o 
  -7  -1   4     1645.20     1613.89     44.79 o 
  -6  -1   4      385.40      308.01     18.47 o 
  -5  -1   4       23.94       26.29     13.19 o 
  -4  -1   4      817.38      801.78     15.02 o 
  -3  -1   4     6135.80     5909.64     69.14 o 
  -2  -1   4      113.44       81.80     13.64 o 
  -1  -1   4      277.17      254.20      7.42 o 
   0  -1   4      554.26      649.36     11.16 o 
   1  -1   4      610.92      912.01     27.18 o 
   2  -1   4    15931.51    15585.46     58.29 o 
   3  -1   4       71.81      100.18      6.84 o 
   4  -1   4     2493.20     2250.88     32.86 o 
   5  -1   4       29.32       27.14      9.14 o 
   6  -1   4      511.60      519.72     15.63 o 
   7  -1   4     2130.80     2260.41     36.16 o 
   8  -1   4      363.68      385.86     18.67 o 
   9  -1   4       36.91       65.26     15.96 o 
  10  -1   4        4.06       -6.73     22.36 o 
 -10   0   4      214.78      213.51     35.05 o 
  -9   0   4        7.96       13.60     21.31 o 
  -8   0   4        9.24        4.82     19.04 o 
  -7   0   4      316.13      262.18     20.46 o 
  -6   0   4      210.67      173.25     23.22 o 
  -5   0   4     3225.83     2903.39     37.48 o 
  -4   0   4     2671.44     2562.65     51.61 o 
  -3   0   4      210.16      291.44     18.39 o 
  -2   0   4     2393.86     2491.93     27.12 o 
  -1   0   4      188.92      407.97     15.47 o 
   0   0   4        5.45       27.45      7.07 o 
   1   0   4       48.81       34.83      5.96 o 
   2   0   4     1007.95      897.19     12.07 o 
   3   0   4        2.65        5.70      5.62 o 
   4   0   4     3701.04     3425.80     23.02 o 
   5   0   4     2976.67     2797.56     58.68 o 
   6   0   4     2845.25     2825.10    103.79 o 
   7   0   4      190.87      177.25     14.33 o 
   8   0   4      100.31       94.41     14.39 o 
   9   0   4      443.89      479.69     24.04 o 
  10   0   4       55.31       78.32     19.65 o 
  -9   1   4       67.62       50.95     22.61 o 
  -8   1   4      635.44      694.75     29.36 o 
  -7   1   4       30.58       36.93     18.40 o 
  -6   1   4     1242.17     1115.49     73.58 o 
  -5   1   4      387.11      349.45     25.93 o 
  -4   1   4        5.92       13.63      8.07 o 
  -3   1   4     2423.40     2147.32     20.07 o 
  -2   1   4     1644.99     1423.36     19.60 o 
  -1   1   4     1248.23     1451.84     18.70 o 
   0   1   4       33.95       18.86     10.05 o 
   1   1   4      241.70      209.88     10.76 o 
   2   1   4      343.44      277.87      9.39 o 
   3   1   4     1204.18     1023.06     20.53 o 
   4   1   4     3291.10     3301.90     23.80 o 
   5   1   4      350.46      307.54      8.78 o 
   6   1   4      334.64      320.63     20.03 o 
   7   1   4     4237.55     4114.66    157.46 o 
   8   1   4     1788.74     1898.67     33.68 o 
   9   1   4       58.09       68.34     18.21 o 
  10   1   4       13.14       28.82     16.48 o 
  11   1   4      336.24      458.34     36.95 o 
  -9   2   4      101.08      122.44     23.36 o 
  -8   2   4      185.34      173.67     23.02 o 
  -7   2   4        0.24       -6.01     17.88 o 
  -6   2   4      216.72      191.59     17.99 o 
  -5   2   4       25.58       31.57     14.55 o 
  -4   2   4     1552.41     1461.84     26.10 o 
  -3   2   4     2639.74     2252.06     44.98 o 
  -2   2   4      214.09      220.67     12.60 o 
  -1   2   4     2215.43     2873.59     24.24 o 
   0   2   4    32378.56    42179.31    330.75 o 
   1   2   4     1645.17     2110.99     41.98 o 
   2   2   4      593.50      617.95     12.68 o 
   3   2   4     3953.80     3965.28     69.12 o 
   4   2   4     1912.31     1862.18     28.88 o 
   5   2   4     1161.22     1036.83     31.32 o 
   6   2   4      169.36      183.66     23.08 o 
   7   2   4     1184.94     1082.14     38.62 o 
   8   2   4      203.01      171.46     16.50 o 
   9   2   4     1415.26     1579.37     38.34 o 
  10   2   4      158.42      172.59     30.01 o 
  11   2   4       31.64       48.09     30.44 o 
  -9   3   4      288.03      372.16     37.14 o 
  -8   3   4        5.23        1.86     19.90 o 
  -7   3   4        7.78       12.20     18.35 o 
  -6   3   4       49.92       34.41     13.19 o 
  -5   3   4      154.57      118.88     16.18 o 
  -4   3   4      666.92      640.52     52.46 o 
  -3   3   4      331.95      318.59     11.37 o 
  -2   3   4    12615.73    13233.80    228.93 o 
  -1   3   4     1943.77     2128.42     40.97 o 
   0   3   4      159.73      158.64     10.55 o 
   1   3   4     1637.80     2003.83     47.60 o 
   2   3   4     2233.75     2908.03     31.73 o 
   3   3   4      129.14       88.88      6.79 o 
   4   3   4       44.80       24.94      6.63 o 
   5   3   4       65.20       75.24      7.49 o 
   6   3   4     2304.15     2222.15     27.64 o 
   7   3   4       11.56        4.01     12.54 o 
   8   3   4     1474.53     1535.51     29.61 o 
   9   3   4        0.77        3.96     24.37 o 
  10   3   4       17.65       33.73     28.41 o 
  11   3   4       96.28      148.65     32.71 o 
  -9   4   4        4.30        7.14     22.05 o 
  -8   4   4      111.90       82.91     21.79 o 
  -7   4   4        0.73        8.81     19.01 o 
  -6   4   4       79.74       73.89     14.39 o 
  -5   4   4     2329.70     2110.47     34.58 o 
  -4   4   4       74.91       53.84     13.20 o 
  -3   4   4     1841.71     1819.80     18.41 o 
  -2   4   4      511.34      485.31     20.43 o 
  -1   4   4     7560.37     7750.32     87.28 o 
   0   4   4    32814.94    39308.31    120.86 o 
   1   4   4     6604.58     7799.83     51.18 o 
   2   4   4      421.10      499.04     15.78 o 
   3   4   4     1140.21     1147.13     27.90 o 
   4   4   4     1080.23     1064.71     29.94 o 
   5   4   4     5279.21     5059.12     51.16 o 
   6   4   4      202.83      160.22     11.84 o 
   7   4   4      244.62      215.81     14.17 o 
   8   4   4     1611.74     1755.72     46.86 o 
   9   4   4        0.43       -0.07     22.91 o 
  10   4   4      849.08     1027.24     46.03 o 
  11   4   4      200.35      273.61     35.73 o 
  -8   5   4      272.85      241.97     36.30 o 
  -7   5   4      711.61      703.30     42.02 o 
  -6   5   4        8.25       15.30     24.72 o 
  -5   5   4       12.86        9.14     15.19 o 
  -4   5   4       69.73       68.35     13.62 o 
  -3   5   4     2419.10     2311.89     51.44 o 
  -2   5   4     1309.27     1369.19     17.26 o 
  -1   5   4     3282.93     3660.40     29.52 o 
   0   5   4      121.20      118.21      7.31 o 
   1   5   4     1128.32      993.88     17.08 o 
   2   5   4      713.22      486.13     14.33 o 
   3   5   4      797.77      858.93     25.02 o 
   4   5   4     1675.32     1475.35     36.75 o 
   5   5   4      861.23      830.79     16.11 o 
   6   5   4      250.39      278.47     18.08 o 
   7   5   4      245.15      241.61     23.61 o 
   8   5   4     1221.44     1435.81     45.21 o 
   9   5   4      100.06      114.17     25.67 o 
  10   5   4      124.69      124.89     30.16 o 
  11   5   4       51.66       82.26     28.81 o 
  -8   6   4       32.98       10.01     32.04 o 
  -7   6   4        3.51       -4.65     30.51 o 
  -6   6   4      537.08      543.00     37.34 o 
  -5   6   4       89.89       84.61     24.98 o 
  -4   6   4      126.07       90.51     17.96 o 
  -3   6   4      186.48      161.36     13.71 o 
  -2   6   4      929.17      991.17     19.45 o 
  -1   6   4      840.50      667.55     17.25 o 
   0   6   4     2039.87     2247.72     16.30 o 
   1   6   4     1697.47     1637.66     13.35 o 
   2   6   4      160.95      189.94     13.88 o 
   3   6   4      272.08      198.39     28.11 o 
   4   6   4        4.70       11.87     12.25 o 
   5   6   4       19.41        8.39     10.94 o 
   6   6   4       82.36       77.95     12.56 o 
   7   6   4        0.89       11.74     19.71 o 
   8   6   4      509.84      543.09     33.37 o 
   9   6   4      842.38      917.16     41.69 o 
  10   6   4       21.12       42.12     27.22 o 
  11   6   4        4.18       17.03     29.96 o 
  -7   7   4      314.55      303.83     37.53 o 
  -6   7   4      166.83      140.82     29.87 o 
  -5   7   4       37.19       41.04     24.85 o 
  -4   7   4      361.89      276.87     17.42 o 
  -3   7   4     1450.19     1413.18     25.95 o 
  -2   7   4     3158.35     3337.42     42.78 o 
  -1   7   4      166.98      145.73      9.44 o 
   0   7   4        0.10        4.95      6.99 o 
   1   7   4     3877.20     4375.19     63.99 o 
   2   7   4      417.12      357.19     11.54 o 
   3   7   4     7955.52     7870.24    222.64 o 
   4   7   4     2865.50     2695.59     31.26 o 
   5   7   4       12.33        1.28     11.25 o 
   6   7   4      652.63      601.48     21.47 o 
   7   7   4       91.15       64.08     22.09 o 
   8   7   4     2787.89     2918.99     60.77 o 
   9   7   4        9.03      -10.67     24.88 o 
  10   7   4      259.57      400.03     36.28 o 
  11   7   4      547.04      887.10     47.91 o 
  -7   8   4       20.71       46.40     32.05 o 
  -6   8   4      138.93      158.18     32.49 o 
  -5   8   4      583.68      557.81     35.99 o 
  -4   8   4       19.89       13.28     22.16 o 
  -3   8   4      219.41      176.42     23.34 o 
  -2   8   4       56.55       52.88     10.13 o 
  -1   8   4     2504.68     2856.48     39.20 o 
   0   8   4     3819.72     4645.76     42.03 o 
   1   8   4      660.37      710.46     17.73 o 
   2   8   4       60.81       50.13      9.31 o 
   3   8   4      646.98      624.63     20.77 o 
   4   8   4      203.32      144.62     16.39 o 
   5   8   4     4416.22     3896.08    141.53 o 
   6   8   4       14.41        5.21     13.76 o 
   7   8   4      716.99      625.94     21.29 o 
   8   8   4      527.11      569.02     34.95 o 
   9   8   4      370.31      391.09     34.70 o 
  10   8   4      300.96      315.66     35.56 o 
  11   8   4       18.39       40.32     28.44 o 
  -7   9   4      168.97      194.11     35.29 o 
  -6   9   4      242.16      292.72     35.58 o 
  -5   9   4       30.47       44.77     29.14 o 
  -4   9   4      100.26      104.11     26.72 o 
  -3   9   4       10.04       21.35     20.52 o 
  -2   9   4      708.41      745.19     17.13 o 
  -1   9   4      964.89     1194.17     16.78 o 
   0   9   4        4.18        3.77      7.93 o 
   1   9   4      729.22      685.53     13.00 o 
   2   9   4     2082.11     2062.81     49.77 o 
   3   9   4     3572.76     3640.42     38.31 o 
   4   9   4       21.51       23.51     19.02 o 
   5   9   4       57.22       54.56     13.93 o 
   6   9   4      966.13      988.13     91.37 o 
   7   9   4       52.02       60.52     15.82 o 
   8   9   4      160.15      178.20     26.97 o 
   9   9   4      115.28      141.92     28.79 o 
  10   9   4       59.52       65.89     28.49 o 
  -6  10   4      130.56      131.24     33.31 o 
  -5  10   4      540.85      478.00     37.93 o 
  -4  10   4      128.69       91.51     27.08 o 
  -3  10   4       53.78       59.02     23.13 o 
  -2  10   4      282.01      233.71     22.83 o 
  -1  10   4        8.86       31.29      9.67 o 
   0  10   4      839.37      892.55     25.08 o 
   1  10   4     3067.52     3334.98     38.26 o 
   2  10   4      263.35      246.30     13.02 o 
   3  10   4      991.50      994.84     23.04 o 
   4  10   4     1006.29     1001.81     33.56 o 
   5  10   4      570.18      597.81     30.53 o 
   6  10   4       24.21       22.06     15.45 o 
   7  10   4        2.05       10.15     15.44 o 
   8  10   4       99.10      134.74     26.90 o 
   9  10   4       49.49       82.14     27.64 o 
  10  10   4       43.49       60.54     31.13 o 
  -6  11   4      586.95      680.23     44.54 o 
  -5  11   4       82.62       62.16     29.84 o 
  -4  11   4       11.65       22.51     26.77 o 
  -3  11   4      549.17      501.42     32.96 o 
  -2  11   4      240.80      258.15     18.67 o 
  -1  11   4       50.65       58.12     10.74 o 
   0  11   4       20.46       27.71     11.97 o 
   1  11   4      293.00      332.86     14.49 o 
   2  11   4     1998.19     2087.96     43.79 o 
   3  11   4      354.12      320.76     17.77 o 
   4  11   4      236.55      248.78     17.15 o 
   5  11   4     1333.82     1326.04     40.87 o 
   6  11   4      242.16      226.25     27.26 o 
   7  11   4     1418.07     1449.53     32.73 o 
   8  11   4     1037.91     1127.80     45.56 o 
   9  11   4       26.94       29.37     26.75 o 
  10  11   4       11.90        3.36     30.32 o 
  -5  12   4       57.94       51.45     29.84 o 
  -4  12   4      442.61      357.15     35.08 o 
  -3  12   4       53.77       47.75     23.68 o 
  -2  12   4       56.85       69.75     16.94 o 
  -1  12   4      415.86      490.11     21.77 o 
   0  12   4       10.16       17.01     12.51 o 
   1  12   4       33.38       55.68     12.13 o 
   2  12   4       40.47       32.39     12.15 o 
   3  12   4      211.91      207.49     17.73 o 
   4  12   4      751.86      711.99     28.57 o 
   5  12   4        3.86       -7.78     22.33 o 
   6  12   4       88.88       80.99     23.77 o 
   7  12   4       15.51        0.64     18.48 o 
   8  12   4       29.64       24.69     19.53 o 
   9  12   4      259.47      355.13     34.66 o 
  10  12   4      574.07      740.16     45.12 o 
  -5  13   4       22.88        7.97     29.19 o 
  -4  13   4      236.37      222.65     32.14 o 
  -1  13   4      181.28      186.16     26.47 o 
   0  13   4       35.72       50.30     16.89 o 
   1  13   4      137.10      152.87     14.86 o 
   2  13   4      190.98      189.29     14.67 o 
   3  13   4      537.07      539.21     22.01 o 
   4  13   4      153.79      161.93     17.80 o 
   5  13   4      198.14      153.34     26.03 o 
   6  13   4     1490.31     1484.98     47.63 o 
   7  13   4        0.16       -7.32     17.81 o 
   8  13   4       11.50       -5.92     18.37 o 
   9  13   4       27.06        5.00     27.53 o 
   0  14   4      665.52      740.87     40.23 o 
   1  14   4      705.78      794.53     41.52 o 
   2  14   4        3.98       13.86     14.02 o 
   3  14   4      170.63      125.41     15.58 o 
   4  14   4        8.24       14.50     16.20 o 
   5  14   4      467.15      395.46     30.73 o 
   6  14   4      306.10      271.42     27.95 o 
   7  14   4        3.17       -6.97     19.21 o 
   8  14   4      721.09      818.55     75.64 o 
   9  14   4       12.33       12.94     29.68 o 
   0  15   4        1.90       31.09     30.38 o 
   1  15   4       44.10       74.48     30.38 o 
   2  15   4      165.65      228.33     47.65 o 
   3  15   4       66.79       54.92     20.92 o 
   4  15   4      148.39      152.37     23.53 o 
   5  15   4       36.25       55.84     19.38 o 
   6  15   4        5.00        3.61     19.54 o 
   7  15   4     1067.55     1139.82     34.58 o 
   8  15   4       26.80       15.25     20.73 o 
   0  16   4      459.75      428.46     37.69 o 
   1  16   4     1015.06     1196.70     51.14 o 
   2  16   4       91.26       57.07     30.45 o 
   3  16   4       64.06       42.78     20.51 o 
   4  16   4      126.39      110.90     22.90 o 
   5  16   4      104.65      164.11     37.53 o 
   6  16   4      464.08      448.73     41.58 o 
   7  16   4        4.53       11.30     20.41 o 
   8  16   4      161.08      218.12     33.73 o 
   1  17   4      108.11       92.32     34.50 o 
   2  17   4        4.62      -29.71     33.88 o 
   3  17   4      869.18      844.63     52.30 o 
   4  17   4        0.78       47.78     35.50 o 
   5  17   4      201.20      172.03     38.19 o 
  -4 -14   5      271.78      161.88     36.24 o 
  -3 -14   5      370.74      399.31     42.54 o 
  -2 -14   5       11.43       25.07     34.28 o 
  -1 -14   5      213.42      220.87     38.88 o 
   0 -14   5        1.41       52.87     36.32 o 
   1 -14   5       58.61      101.94     37.36 o 
  -5 -13   5       89.44       94.26     36.04 o 
  -4 -13   5      404.59      333.92     39.92 o 
  -3 -13   5       69.73       90.61     33.73 o 
  -2 -13   5       80.45       93.02     33.24 o 
  -1 -13   5       39.32       83.30     35.02 o 
   0 -13   5      178.04      199.20     37.60 o 
   1 -13   5      408.20      397.78     42.73 o 
   2 -13   5        4.88       28.38     36.97 o 
   3 -13   5       46.76       63.47     40.31 o 
   4 -13   5      303.10      345.82     36.07 o 
  -5 -12   5      146.37      108.09     33.53 o 
  -4 -12   5        8.31       12.28     30.12 o 
  -3 -12   5      410.62      378.27     37.17 o 
  -2 -12   5      462.71      603.86     40.74 o 
  -1 -12   5       12.15      -11.87     29.30 o 
   0 -12   5        5.11       25.56     31.00 o 
   1 -12   5     1354.35     1624.33     58.19 o 
   2 -12   5      443.77      467.12     44.42 o 
   3 -12   5      641.55      629.33     37.19 o 
   4 -12   5       10.63       -1.01     22.14 o 
   5 -12   5       65.06       46.38     28.87 o 
  -5 -11   5      340.10      212.04     35.52 o 
  -4 -11   5     1993.04     1784.17     56.76 o 
  -3 -11   5      205.16      177.23     31.74 o 
  -2 -11   5       82.14       72.44     29.11 o 
  -1 -11   5      896.84      968.21     45.32 o 
   0 -11   5     2027.75     2318.59     60.75 o 
   1 -11   5        1.31        4.33     29.73 o 
   2 -11   5      111.33       87.11     20.44 o 
   3 -11   5       32.39       25.61     18.99 o 
   4 -11   5      226.06      214.02     25.17 o 
   5 -11   5      704.47      679.58     32.99 o 
  -5 -10   5      232.46      137.73     31.18 o 
  -4 -10   5      194.00      184.03     30.95 o 
  -3 -10   5      215.41      216.68     21.34 o 
  -2 -10   5     1550.21     1426.07     52.00 o 
  -1 -10   5      198.47      380.62     22.16 o 
   0 -10   5       14.42       25.62     15.03 o 
   1 -10   5      799.72      829.21     47.11 o 
   2 -10   5      251.55      234.63     21.59 o 
   3 -10   5     1491.01     1634.08     38.08 o 
   4 -10   5      223.25      194.16     23.13 o 
   5 -10   5       47.88       53.36     22.31 o 
   6 -10   5      754.37      744.07     33.70 o 
  -5  -9   5     1357.81     1210.71     88.72 o 
  -4  -9   5      331.86      264.19     22.45 o 
  -3  -9   5     2375.81     2185.24     37.91 o 
  -2  -9   5       31.93       38.14     16.70 o 
  -1  -9   5       93.21      131.79     21.33 o 
   0  -9   5     1118.86     1091.86     28.43 o 
   1  -9   5      313.04      367.99     29.94 o 
   2  -9   5      405.33      394.65     22.46 o 
   3  -9   5      618.55      662.35     33.69 o 
   4  -9   5       21.88       32.00     19.74 o 
   5  -9   5      915.96      876.32     33.17 o 
   6  -9   5        1.93       17.19     23.37 o 
   7  -9   5        0.38        9.04     43.02 o 
  -9  -8   5       14.80      -14.94     27.09 o 
  -8  -8   5     1074.16     1244.87     49.55 o 
  -7  -8   5        4.62      -22.41     22.41 o 
  -6  -8   5      171.92      164.34     18.12 o 
  -5  -8   5      363.22      360.31     30.34 o 
  -4  -8   5       84.24       94.67     17.70 o 
  -3  -8   5      418.71      465.25     21.55 o 
  -2  -8   5      653.17      547.44     23.82 o 
  -1  -8   5      260.10      218.93     17.32 o 
   0  -8   5        0.52        3.77     11.16 o 
   1  -8   5        6.68       14.99     11.79 o 
   2  -8   5       12.99       28.21     12.61 o 
   3  -8   5        3.85        2.94     17.05 o 
   4  -8   5      268.53      225.60     21.46 o 
   5  -8   5      102.93       87.90     21.72 o 
   6  -8   5      117.54      121.01     23.76 o 
   7  -8   5      289.40      309.31     27.35 o 
  -9  -7   5      282.87      263.81     33.86 o 
  -8  -7   5       82.95       74.07     27.82 o 
  -7  -7   5      412.21      328.98     30.21 o 
  -6  -7   5     1037.43     1110.73     28.19 o 
  -5  -7   5       31.99       29.36     14.60 o 
  -4  -7   5     2829.44     2597.86     28.67 o 
  -3  -7   5        2.56       16.30     14.93 o 
  -2  -7   5     1674.63     2104.52     32.15 o 
  -1  -7   5      933.88     1088.89     34.32 o 
   0  -7   5       32.15       46.34     14.43 o 
   1  -7   5     2286.43     2577.44     39.21 o 
   2  -7   5      114.67      138.29     12.98 o 
   3  -7   5     1115.53     1031.03     20.92 o 
   4  -7   5      877.51      793.72     27.66 o 
   5  -7   5      120.86       80.77     20.31 o 
   6  -7   5     1407.25     1357.42     36.30 o 
   7  -7   5       58.81       59.82     23.29 o 
   8  -7   5       31.83       48.70     24.39 o 
  -9  -6   5        4.66      -19.19     26.97 o 
  -8  -6   5      224.67      198.86     30.90 o 
  -7  -6   5      610.14      602.87     35.02 o 
  -6  -6   5      426.49      414.16     41.56 o 
  -5  -6   5        1.73        0.88     13.46 o 
  -4  -6   5      204.34      189.25     10.99 o 
  -3  -6   5      227.69      237.84     12.05 o 
  -2  -6   5     4575.43     4875.36    220.21 o 
  -1  -6   5      917.72     1054.15     32.20 o 
   0  -6   5        1.24       -5.11     12.88 o 
   1  -6   5      860.17      930.41     17.94 o 
   2  -6   5      709.39      666.73     16.51 o 
   3  -6   5     1331.06     1210.75     20.68 o 
   4  -6   5     1119.01     1060.58     27.58 o 
   5  -6   5      529.69      488.10     23.67 o 
   6  -6   5      201.96      174.11     29.97 o 
   7  -6   5       26.28       50.83     21.71 o 
   8  -6   5      317.83      370.96     28.72 o 
  -9  -5   5       58.93       76.10     29.41 o 
  -8  -5   5       71.11       78.03     27.21 o 
  -7  -5   5      362.58      392.86     32.15 o 
  -6  -5   5      332.97      305.73     19.19 o 
  -5  -5   5       95.89       96.58     11.53 o 
  -4  -5   5        2.74       -3.49      9.83 o 
  -3  -5   5       73.28       90.49      8.89 o 
  -2  -5   5     1677.06     1659.96     18.84 o 
  -1  -5   5     2086.24     2242.59     18.99 o 
   0  -5   5     2342.21     2540.76     46.76 o 
   1  -5   5        0.21       24.98     12.28 o 
   2  -5   5     1184.48     1306.67     26.31 o 
   3  -5   5     2612.91     2567.44     28.85 o 
   4  -5   5       61.21       48.87     16.33 o 
   5  -5   5       95.54       88.73     17.78 o 
   6  -5   5       12.04       25.47     18.17 o 
   7  -5   5      203.52      162.36     29.69 o 
   8  -5   5       13.10       21.42     22.56 o 
   9  -5   5       34.91       37.27     23.41 o 
  -9  -4   5        0.69        1.78     29.00 o 
  -8  -4   5      575.34      576.35     38.87 o 
  -7  -4   5     1122.24     1050.92     29.23 o 
  -6  -4   5      515.07      529.09     21.68 o 
  -5  -4   5      217.89      209.30     13.00 o 
  -4  -4   5      122.44      116.10     12.07 o 
  -3  -4   5     1352.53     1303.11     16.18 o 
  -2  -4   5      315.65      321.10     11.40 o 
  -1  -4   5     6345.32     7472.49    126.83 o 
   0  -4   5       55.09       34.01     11.93 o 
   1  -4   5      287.32      302.12     16.48 o 
   2  -4   5    10793.00    11317.04    121.54 o 
   3  -4   5      340.84      366.83     21.84 o 
   4  -4   5       88.02       67.64     15.21 o 
   5  -4   5       50.80       78.09     16.44 o 
   6  -4   5       29.51       22.45     17.34 o 
   7  -4   5      596.00      551.44     26.51 o 
   8  -4   5       46.15       69.49     22.20 o 
   9  -4   5       74.44       59.91     24.84 o 
  -9  -3   5      217.96      209.17     34.17 o 
  -8  -3   5       21.15       28.34     19.66 o 
  -7  -3   5        2.52       12.84     16.88 o 
  -6  -3   5      324.67      303.44     19.11 o 
  -5  -3   5     1137.41     1063.22     26.60 o 
  -4  -3   5      941.21      843.45     26.37 o 
  -3  -3   5     1542.71     1502.87     30.68 o 
  -2  -3   5        0.92        7.99      7.01 o 
  -1  -3   5     5297.03     5408.25     97.04 o 
   0  -3   5      618.62      560.74     33.50 o 
   1  -3   5    10796.73    11600.54    333.80 o 
   2  -3   5     1412.51     1692.71     39.67 o 
   3  -3   5     7777.42     7696.70     92.06 o 
   4  -3   5      527.48      519.03     11.11 o 
   5  -3   5       37.36       29.40     15.93 o 
   6  -3   5     1138.68     1168.70     74.91 o 
   7  -3   5        0.23        4.09     19.03 o 
   8  -3   5       16.26       36.34     21.45 o 
   9  -3   5      163.51      195.58     26.20 o 
  10  -3   5       71.07      106.46     33.16 o 
  -9  -2   5       60.23       30.52     30.43 o 
  -8  -2   5       84.57       96.18     20.84 o 
  -7  -2   5      219.84      204.35     19.78 o 
  -6  -2   5      383.13      344.37     19.46 o 
  -5  -2   5       22.46       27.09      9.97 o 
  -4  -2   5      265.45      243.02     11.95 o 
  -3  -2   5     2471.64     2354.70     49.15 o 
  -2  -2   5      273.16      230.94     14.47 o 
  -1  -2   5     2329.41     2951.02     61.68 o 
   0  -2   5      126.96      104.78     13.57 o 
   1  -2   5      110.63      218.80     12.99 o 
   2  -2   5    11615.97    12832.31    374.37 o 
   3  -2   5    10093.81     9782.25     46.41 o 
   4  -2   5        4.12        6.20      5.93 o 
   5  -2   5      606.84      547.79     14.27 o 
   6  -2   5      810.32      804.57     18.08 o 
   7  -2   5      985.58      976.03     28.27 o 
   8  -2   5      221.63      247.51     23.16 o 
   9  -2   5       15.41       24.12     22.29 o 
  10  -2   5       18.80       14.30     24.24 o 
  -9  -1   5      246.84      251.53     34.46 o 
  -8  -1   5      240.35      190.43     21.55 o 
  -7  -1   5      224.46      210.81     19.78 o 
  -6  -1   5     2136.97     2145.32     67.02 o 
  -5  -1   5     1188.17     1181.39     25.83 o 
  -4  -1   5     2193.50     2015.67     36.71 o 
  -3  -1   5      212.51      190.52     10.47 o 
  -2  -1   5      314.92      334.68     11.85 o 
  -1  -1   5      389.32      403.43     10.81 o 
   0  -1   5     1642.52     1792.27     34.75 o 
   1  -1   5      533.90      517.16     22.41 o 
   2  -1   5      467.91      371.96     16.05 o 
   3  -1   5       26.84       18.94      5.83 o 
   4  -1   5     5165.41     4709.72     80.92 o 
   5  -1   5      363.13      342.75     16.04 o 
   6  -1   5      418.71      372.75     14.23 o 
   7  -1   5      110.99      117.21     13.71 o 
   8  -1   5      513.37      474.01     24.49 o 
   9  -1   5       83.84       90.83     22.13 o 
  10  -1   5       76.89       87.80     24.19 o 
  -9   0   5       10.78      -18.66     20.92 o 
  -8   0   5      165.32      185.55     22.97 o 
  -7   0   5     2633.05     2692.54     52.41 o 
  -6   0   5       39.45       27.27     16.17 o 
  -5   0   5      400.45      347.45     18.48 o 
  -4   0   5     3134.56     3063.00     45.22 o 
  -3   0   5       12.38       28.38      8.98 o 
  -2   0   5     3774.55     4075.21     31.91 o 
  -1   0   5      196.97      221.79      7.34 o 
   0   0   5      324.02      367.48     19.17 o 
   1   0   5       40.08      101.76     15.44 o 
   2   0   5        1.46       39.21      7.88 o 
   3   0   5     7191.74     7006.60     73.71 o 
   4   0   5     1439.88     1317.38     13.35 o 
   5   0   5      103.90       98.59      9.77 o 
   6   0   5     1622.00     1608.19     22.28 o 
   7   0   5     2402.56     2475.59     29.45 o 
   8   0   5      342.52      370.69     17.52 o 
   9   0   5      144.72      163.82     23.56 o 
  10   0   5       15.07       23.81     22.02 o 
  -9   1   5        0.24      -16.85     22.28 o 
  -8   1   5      411.35      438.59     43.69 o 
  -7   1   5      133.22      139.87     20.41 o 
  -6   1   5       87.25       89.10     17.52 o 
  -5   1   5     2057.76     1950.44     35.04 o 
  -4   1   5     3105.38     3035.85     60.80 o 
  -3   1   5      341.56      378.65     13.04 o 
  -2   1   5      156.19      150.18      9.78 o 
  -1   1   5     1808.20     1587.76     20.86 o 
   0   1   5      148.24      132.61     11.40 o 
   1   1   5     1005.25      946.71     24.70 o 
   2   1   5      133.15      131.43      7.60 o 
   3   1   5     6050.21     5976.79     27.23 o 
   4   1   5       61.50       43.16      7.07 o 
   5   1   5     5070.36     4626.33     59.32 o 
   6   1   5     2832.74     2706.37     89.19 o 
   7   1   5      599.64      587.40     19.09 o 
   8   1   5     1205.53     1196.95    103.28 o 
   9   1   5       93.45       71.58     15.67 o 
  10   1   5      172.97      227.20     19.25 o 
  -9   2   5       38.62       50.25     22.67 o 
  -8   2   5       49.05       42.79     21.60 o 
  -7   2   5        0.57        1.60     19.06 o 
  -6   2   5        2.92        3.52     16.79 o 
  -5   2   5      471.10      440.21     23.00 o 
  -4   2   5      177.46      139.56     14.74 o 
  -3   2   5     1370.88     1318.44     23.95 o 
  -2   2   5       11.59        1.17     10.14 o 
  -1   2   5     2868.99     3145.65     36.61 o 
   0   2   5      366.95      482.95     14.14 o 
   1   2   5     1351.80     1707.21     16.10 o 
   2   2   5     1437.81     1132.97     16.21 o 
   3   2   5      873.04      931.03     15.22 o 
   4   2   5     1796.30     1609.49     31.17 o 
   5   2   5     1308.50     1381.58     15.91 o 
   6   2   5      511.88      455.61     15.89 o 
   7   2   5     1629.88     1573.57     27.60 o 
   8   2   5        5.14       -4.14     14.16 o 
   9   2   5        1.67       -6.04     16.54 o 
  10   2   5      219.34      265.36     31.29 o 
  11   2   5       19.83        3.32     23.06 o 
  -9   3   5      191.71      242.12     25.25 o 
  -8   3   5        0.38       11.65     22.16 o 
  -7   3   5      214.67      249.05     22.73 o 
  -6   3   5     1440.88     1297.22     31.69 o 
  -5   3   5      226.09      201.48     17.96 o 
  -4   3   5     4443.16     4181.53    114.76 o 
  -3   3   5      639.01      612.54     16.27 o 
  -2   3   5      183.43      197.82     12.00 o 
  -1   3   5     9000.75     9755.15     56.64 o 
   0   3   5      413.74      537.21     14.12 o 
   1   3   5     4201.77     4020.57     23.28 o 
   2   3   5     1173.32     1189.33     17.65 o 
   3   3   5     4323.81     4202.37     29.96 o 
   4   3   5     2068.76     1962.46     31.09 o 
   5   3   5        4.50        6.99      6.89 o 
   6   3   5       22.18       32.74     12.98 o 
   7   3   5       10.05       12.70     12.57 o 
   8   3   5      216.63      233.10     28.89 o 
   9   3   5      261.12      271.77     30.21 o 
  10   3   5        8.81       11.24     24.43 o 
  11   3   5        2.48       -3.67     27.47 o 
  -8   4   5      144.69      188.17     35.17 o 
  -7   4   5     1566.80     1635.30     38.30 o 
  -6   4   5      106.55       90.59     18.47 o 
  -5   4   5       76.94       79.40     23.21 o 
  -4   4   5       39.73       37.40     12.92 o 
  -3   4   5      761.07      737.95     21.07 o 
  -2   4   5     6028.83     5903.14     96.36 o 
  -1   4   5       36.60       70.14     13.46 o 
   0   4   5        2.66        6.14      9.77 o 
   1   4   5     2501.84     2727.56     24.86 o 
   2   4   5      665.84      694.84     23.24 o 
   3   4   5      665.79      558.23     21.76 o 
   4   4   5     1112.26     1168.03     19.15 o 
   5   4   5      707.36      653.02     21.61 o 
   6   4   5      700.04      631.14     12.80 o 
   7   4   5      186.01      193.61     13.99 o 
   8   4   5      789.96      822.59     36.27 o 
   9   4   5      112.38      126.10     25.19 o 
  10   4   5      172.37      230.61     31.08 o 
  11   4   5       66.47       49.34     28.14 o 
  -8   5   5        3.41        4.85     32.79 o 
  -7   5   5       44.93       30.58     28.95 o 
  -6   5   5     1149.95     1138.22     44.83 o 
  -5   5   5      403.16      363.84     29.58 o 
  -4   5   5     1537.99     1429.52     40.38 o 
  -3   5   5      442.30      361.17     20.68 o 
  -2   5   5     1932.84     2207.77     26.25 o 
  -1   5   5     1407.70     1650.17     17.89 o 
   0   5   5    12705.15    14991.77     93.69 o 
   1   5   5     6342.92     7568.27     74.58 o 
   2   5   5      263.07      262.02     11.12 o 
   3   5   5        0.61        4.17     10.20 o 
   4   5   5     5015.69     4638.97     36.30 o 
   5   5   5     1260.78     1193.25     30.44 o 
   6   5   5       16.63        6.78     10.11 o 
   7   5   5      522.91      561.39     28.61 o 
   8   5   5      194.17      159.74     24.03 o 
   9   5   5      125.09      130.90     26.31 o 
  10   5   5      269.53      326.27     33.26 o 
  11   5   5       54.67       43.51     29.59 o 
  -8   6   5        3.08       -0.11     31.19 o 
  -7   6   5      364.82      370.70     37.90 o 
  -6   6   5      163.01      144.39     31.18 o 
  -5   6   5        8.21        0.48     24.42 o 
  -4   6   5      796.55      764.15     33.58 o 
  -3   6   5      600.64      513.05     16.73 o 
  -2   6   5       58.76       51.79      8.66 o 
  -1   6   5     2740.33     3407.88     53.17 o 
   0   6   5       94.01       80.52      6.83 o 
   1   6   5     3109.30     3549.46     40.14 o 
   2   6   5     1258.30     1242.56     16.13 o 
   3   6   5      257.21      195.94     13.00 o 
   4   6   5      346.50      256.42     21.04 o 
   5   6   5       12.30        9.71     11.16 o 
   6   6   5       16.46        7.08     11.44 o 
   7   6   5       99.79      105.06     21.30 o 
   8   6   5      529.21      690.45     33.95 o 
   9   6   5      103.08      117.96     27.43 o 
  10   6   5       90.24       97.35     28.63 o 
  11   6   5        3.33       12.35     27.24 o 
  -7   7   5      154.29      196.06     35.49 o 
  -6   7   5      269.28      246.04     33.61 o 
  -5   7   5     1707.97     1566.17     49.66 o 
  -4   7   5      259.41      249.78     27.95 o 
  -3   7   5       23.26       47.96     20.30 o 
  -2   7   5      590.89      521.97     13.45 o 
  -1   7   5       45.54       48.64      8.41 o 
   0   7   5      922.16     1239.20     13.67 o 
   1   7   5      285.22      372.90     19.21 o 
   2   7   5      801.82      796.57     17.57 o 
   3   7   5     2588.89     2693.69     72.47 o 
   4   7   5      140.82      102.41     12.86 o 
   5   7   5     3514.79     3237.42    134.03 o 
   6   7   5      248.43      245.42     22.67 o 
   7   7   5      251.43      249.91     20.60 o 
   8   7   5       47.93       45.81     23.75 o 
   9   7   5      517.02      631.11     38.37 o 
  10   7   5      138.37      171.78     30.63 o 
  11   7   5       20.90       50.56     29.15 o 
  -7   8   5        5.01       -8.77     31.56 o 
  -6   8   5      794.56      727.12     43.87 o 
  -5   8   5       43.47       34.29     27.65 o 
  -4   8   5        5.50       11.99     23.49 o 
  -3   8   5     2061.46     2036.80     46.83 o 
  -2   8   5       65.97       73.82     12.98 o 
  -1   8   5       27.44       25.15      9.09 o 
   0   8   5       35.70       42.06      7.59 o 
   1   8   5       37.99       53.60      7.15 o 
   2   8   5     2968.84     3170.75     26.18 o 
   3   8   5     2546.88     2552.87     32.24 o 
   4   8   5       11.77        4.70     12.42 o 
   5   8   5      352.62      407.17     18.26 o 
   6   8   5      483.71      464.24     19.47 o 
   7   8   5      140.61      133.74     15.65 o 
   8   8   5      906.69     1024.90     41.23 o 
   9   8   5        0.83        4.16     24.74 o 
  10   8   5      158.55      201.87     33.18 o 
  11   8   5       85.22      156.23     32.95 o 
  -6   9   5       18.13       51.30     30.39 o 
  -5   9   5       57.78       74.78     28.62 o 
  -4   9   5      145.91      105.73     26.90 o 
  -3   9   5       14.87       35.99     21.58 o 
  -2   9   5      218.36      205.98     14.97 o 
  -1   9   5      845.74      862.90     21.11 o 
   0   9   5      156.83      173.44      9.55 o 
   1   9   5     2512.12     2667.56     31.33 o 
   2   9   5      134.17      114.75     10.81 o 
   3   9   5      109.78      117.46     11.23 o 
   4   9   5     3293.82     3034.60     37.06 o 
   5   9   5      680.25      609.71     21.05 o 
   6   9   5      527.05      505.84     35.83 o 
   7   9   5      606.17      623.47     50.36 o 
   8   9   5       30.45       23.37     25.71 o 
   9   9   5      664.16      844.71     42.01 o 
  10   9   5       51.99      108.05     31.32 o 
  -6  10   5       54.59       55.29     31.13 o 
  -5  10   5        0.24       -5.39     27.96 o 
  -4  10   5      166.30      169.13     29.88 o 
  -3  10   5       80.02       93.46     24.97 o 
  -2  10   5      438.01      500.13     28.63 o 
  -1  10   5      816.91      891.43     19.19 o 
   0  10   5        2.51        9.10      8.69 o 
   1  10   5     1198.14     1404.48     37.22 o 
   2  10   5       45.90       86.89     21.36 o 
   3  10   5      835.11      867.69     25.80 o 
   4  10   5      111.17       76.90     14.94 o 
   5  10   5       28.98       35.84     14.55 o 
   6  10   5     1819.25     1673.61     98.91 o 
   7  10   5      141.43      128.61     29.64 o 
   8  10   5      276.26      296.00     31.68 o 
   9  10   5        0.23        8.46     26.58 o 
  10  10   5        0.03       17.06     29.32 o 
  -6  11   5        5.36       13.06     30.49 o 
  -5  11   5      589.83      591.78     40.50 o 
  -4  11   5       10.43       28.92     27.99 o 
  -3  11   5       79.00       77.80     26.09 o 
  -2  11   5       71.69       68.63     16.85 o 
  -1  11   5      288.63      336.55     21.81 o 
   0  11   5        4.77        5.73     15.71 o 
   1  11   5       69.39       75.97     12.33 o 
   2  11   5      470.70      576.35     24.15 o 
   3  11   5       44.66       37.61     11.95 o 
   4  11   5       14.76       13.61     14.93 o 
   5  11   5      893.45      736.28     24.17 o 
   6  11   5       15.93       19.66     15.43 o 
   7  11   5        1.66        4.37     16.52 o 
   8  11   5       25.29       25.25     17.51 o 
   9  11   5        0.46       11.25     28.06 o 
  10  11   5      223.80      284.95     34.23 o 
  -5  12   5       23.43       63.47     30.85 o 
  -4  12   5      137.39      145.79     29.44 o 
  -3  12   5      521.19      527.01     44.34 o 
  -2  12   5     1023.36     1197.49     46.49 o 
  -1  12   5     1488.75     1807.80    124.61 o 
   0  12   5        0.04        9.00     15.65 o 
   1  12   5      109.69      100.69     12.59 o 
   2  12   5     1039.15     1049.34     21.31 o 
   3  12   5       43.02       37.21     12.51 o 
   4  12   5       38.70       21.62     12.61 o 
   5  12   5        1.16       10.45     16.29 o 
   6  12   5       77.02       86.94     18.82 o 
   7  12   5     1394.37     1346.85     40.29 o 
   8  12   5      149.97      119.64     20.12 o 
   9  12   5        0.41        1.98     28.57 o 
  10  12   5       17.86       10.88     29.03 o 
  -4  13   5      807.18      803.67     43.34 o 
  -1  13   5      250.83      230.68     19.72 o 
   0  13   5      208.05      229.65     35.18 o 
   1  13   5      253.65      287.15     20.16 o 
   2  13   5       51.01       71.92     14.01 o 
   3  13   5      775.94      751.72     21.12 o 
   4  13   5      186.71      206.31     16.09 o 
   5  13   5       86.89       66.37     21.30 o 
   6  13   5      164.75      138.06     19.95 o 
   7  13   5       42.34       49.95     19.33 o 
   8  13   5       48.02       71.19     20.18 o 
   9  13   5      297.09      374.73     37.32 o 
   0  14   5        0.60       -6.12     26.56 o 
   1  14   5       95.13       96.17     18.78 o 
   2  14   5      396.50      400.35     22.54 o 
   3  14   5      221.94      219.52     17.94 o 
   4  14   5        0.95       -6.09     13.78 o 
   5  14   5       73.86       51.79     19.27 o 
   6  14   5      243.22      223.98     22.24 o 
   7  14   5      414.99      410.22     26.01 o 
   8  14   5      447.85      508.64     28.23 o 
   9  14   5       30.70       30.91     27.53 o 
   0  15   5      202.93      207.42     31.50 o 
   1  15   5       66.75       70.68     28.74 o 
   2  15   5      702.04      694.89     42.02 o 
   3  15   5        0.54       -2.96     18.34 o 
   4  15   5      798.64      787.26     25.27 o 
   5  15   5     1242.43     1365.49     80.43 o 
   6  15   5       18.66       18.64     19.66 o 
   7  15   5      246.12      194.49     23.48 o 
   8  15   5      151.49       97.88     22.93 o 
   0  16   5        0.72      -19.22     27.90 o 
   1  16   5      455.30      498.48     40.22 o 
   2  16   5       54.57       49.18     29.80 o 
   3  16   5      506.44      487.46     42.15 o 
   4  16   5      117.21       95.48     35.35 o 
   5  16   5       31.32       31.03     19.32 o 
   6  16   5       96.12       85.35     21.14 o 
   7  16   5      111.31      149.14     22.80 o 
   8  16   5      175.03      215.79     24.52 o 
   1  17   5       36.12       89.03     34.13 o 
   2  17   5      433.17      450.59     41.93 o 
   3  17   5      817.06      772.01     49.40 o 
   4  17   5       29.96       17.04     36.44 o 
   5  17   5      580.82      553.59     45.59 o 
  -3 -14   6       18.92       19.07     32.91 o 
  -2 -14   6       88.84       88.40     35.64 o 
  -1 -14   6       55.81       58.00     35.31 o 
   0 -14   6      152.35      146.67     39.29 o 
  -5 -13   6      252.23      226.93     39.78 o 
  -4 -13   6       82.37       52.03     34.89 o 
  -3 -13   6       27.24       42.50     33.53 o 
  -2 -13   6        2.35      -21.04     32.47 o 
  -1 -13   6       38.56       66.14     34.74 o 
   0 -13   6       17.92       26.49     35.46 o 
   1 -13   6      199.96      241.52     39.43 o 
   2 -13   6        1.55        9.62     36.20 o 
  -5 -12   6      880.15      768.76     46.49 o 
  -4 -12   6      171.62      139.84     35.76 o 
  -3 -12   6      108.50       74.45     31.87 o 
  -2 -12   6      599.05      620.39     41.84 o 
  -1 -12   6       69.29      105.39     32.39 o 
   0 -12   6      621.22      608.28     42.98 o 
   1 -12   6        9.34       80.44     35.25 o 
   2 -12   6        0.24        3.74     34.88 o 
   3 -12   6       14.11       20.01     20.59 o 
   4 -12   6      247.55      243.38     26.57 o 
  -5 -11   6       72.40       54.73     31.06 o 
  -4 -11   6        9.32        5.31     29.80 o 
  -3 -11   6     1065.79      894.49     44.84 o 
  -2 -11   6      144.04      108.26     21.25 o 
  -1 -11   6      331.98      286.40     35.94 o 
   0 -11   6        2.04       45.00     30.70 o 
   1 -11   6        1.79       22.52     18.38 o 
   2 -11   6      105.26      175.40     22.73 o 
   3 -11   6       36.93       55.79     21.07 o 
   4 -11   6       86.83      110.88     28.82 o 
   5 -11   6       30.60        3.78     23.56 o 
  -5 -10   6      310.68      192.68     23.54 o 
  -4 -10   6     1017.80      985.71     32.15 o 
  -3 -10   6      330.46      262.11     22.13 o 
  -2 -10   6        0.41        0.22     18.50 o 
  -1 -10   6     2084.57     2167.61     40.18 o 
   0 -10   6       90.37       71.95     17.85 o 
   1 -10   6     1216.40     1197.08     36.32 o 
   2 -10   6       49.19       50.08     20.95 o 
   3 -10   6        7.98       30.86     20.61 o 
   4 -10   6      573.23      475.31     27.71 o 
   5 -10   6      107.02      104.10     23.72 o 
   6 -10   6       12.80        9.13     23.33 o 
  -6  -9   6      133.05      115.71     30.17 o 
  -5  -9   6        1.91        4.63     18.77 o 
  -4  -9   6        5.92       -5.46     20.34 o 
  -3  -9   6     1265.63     1194.09     31.56 o 
  -2  -9   6      441.41      478.31     23.40 o 
  -1  -9   6        0.82       26.52     17.36 o 
   0  -9   6       61.07       77.11     13.41 o 
   1  -9   6      707.35      812.37     20.56 o 
   2  -9   6      987.47     1146.00     49.84 o 
   3  -9   6      401.79      390.54     24.47 o 
   4  -9   6       47.63       70.66     20.47 o 
   5  -9   6       28.63       42.29     22.14 o 
   6  -9   6      227.67      197.65     26.58 o 
  -9  -8   6       61.16       89.06     27.93 o 
  -6  -8   6      192.15      153.96     28.41 o 
  -5  -8   6     1309.50     1113.64     43.68 o 
  -4  -8   6       35.15       22.22     16.57 o 
  -3  -8   6      467.75      443.83     78.66 o 
  -2  -8   6      174.42      244.56     18.67 o 
  -1  -8   6      531.46      635.06     38.99 o 
   0  -8   6      532.96      628.26     21.54 o 
   1  -8   6       91.48      104.18     13.90 o 
   2  -8   6       62.54       80.48     13.77 o 
   3  -8   6      135.38       97.96     14.81 o 
   4  -8   6       31.65       45.26     19.72 o 
   5  -8   6      410.09      331.86     25.47 o 
   6  -8   6       14.49       -2.67     22.57 o 
   7  -8   6       11.04       55.24     24.78 o 
  -9  -7   6       93.00      119.44     32.17 o 
  -8  -7   6      380.27      460.23     35.82 o 
  -7  -7   6      186.22      181.28     26.77 o 
  -6  -7   6      867.84      719.31     25.08 o 
  -5  -7   6       61.21       22.45     23.30 o 
  -4  -7   6      129.84      126.59     17.45 o 
  -3  -7   6      770.27      697.50     27.59 o 
  -2  -7   6       25.76       32.61     15.70 o 
  -1  -7   6     1555.72     2216.52     41.26 o 
   0  -7   6        2.77        2.53     16.31 o 
   1  -7   6       92.65      113.35     13.00 o 
   2  -7   6     1055.80     1127.24     28.94 o 
   3  -7   6        3.14        0.13     12.33 o 
   4  -7   6      870.24      861.82     28.09 o 
   5  -7   6      316.56      275.48     23.63 o 
   6  -7   6       22.65       16.16     24.71 o 
   7  -7   6      192.16      185.77     25.72 o 
   8  -7   6      211.79      218.68     26.65 o 
  -9  -6   6      231.66      212.50     34.39 o 
  -8  -6   6      308.38      260.59     31.05 o 
  -7  -6   6        0.87        2.39     24.19 o 
  -6  -6   6       21.48       31.23     15.69 o 
  -5  -6   6      891.94      888.52     58.24 o 
  -4  -6   6      972.51      912.02     38.93 o 
  -3  -6   6      128.91      207.56     27.14 o 
  -2  -6   6      668.93      516.20     19.54 o 
  -1  -6   6      143.22      129.39     15.23 o 
   0  -6   6     1840.85     2077.40     31.62 o 
   1  -6   6     1167.89     1361.59     21.79 o 
   2  -6   6      154.95      147.85     13.06 o 
   3  -6   6      333.03      289.16     17.44 o 
   4  -6   6     2441.02     2371.87     38.38 o 
   5  -6   6      567.38      505.47     24.77 o 
   6  -6   6     1253.67     1197.62     34.22 o 
   7  -6   6       86.38       43.41     22.14 o 
   8  -6   6       99.71      130.83     24.72 o 
  -9  -5   6       11.38       16.54     30.50 o 
  -8  -5   6      458.15      544.82     38.07 o 
  -7  -5   6      116.43      116.02     28.30 o 
  -6  -5   6     1219.32     1190.11     86.13 o 
  -5  -5   6        0.32        9.90     11.39 o 
  -4  -5   6      428.97      386.49     17.27 o 
  -3  -5   6      175.10      141.93     10.38 o 
  -2  -5   6     1074.59      929.32     32.15 o 
  -1  -5   6       77.59       93.97     13.87 o 
   0  -5   6        0.00       -2.06     12.50 o 
   1  -5   6      955.04     1140.05     56.58 o 
   2  -5   6     5274.86     6239.56     83.23 o 
   3  -5   6     1993.15     1949.17     25.21 o 
   4  -5   6      108.74       91.33     17.71 o 
   5  -5   6     2384.63     2301.19     38.47 o 
   6  -5   6      745.12      718.59     38.58 o 
   7  -5   6      712.37      733.23     39.84 o 
   8  -5   6      531.58      589.52     30.41 o 
   9  -5   6       89.59      114.40     24.81 o 
  -9  -4   6      179.98      165.15     33.68 o 
  -8  -4   6       21.01       37.58     26.88 o 
  -7  -4   6      150.74      135.14     21.68 o 
  -6  -4   6        8.93       41.08     16.50 o 
  -5  -4   6      590.89      545.91     25.39 o 
  -4  -4   6      156.42      136.16     11.85 o 
  -3  -4   6        2.08        6.09      8.49 o 
  -2  -4   6      152.74      144.31     11.85 o 
  -1  -4   6      652.36      590.62     15.75 o 
   0  -4   6      827.13      856.31     55.23 o 
   1  -4   6     1960.75     2375.22     45.08 o 
   2  -4   6      414.39      420.37     13.86 o 
   3  -4   6      349.56      351.34     17.92 o 
   4  -4   6     1109.71      910.32     17.59 o 
   5  -4   6       59.62       63.94     17.11 o 
   6  -4   6     1106.99      948.88     28.30 o 
   7  -4   6      102.85       94.85     21.41 o 
   8  -4   6       46.37       68.16     29.70 o 
   9  -4   6      327.23      329.69     28.11 o 
  -9  -3   6       74.14       50.64     29.52 o 
  -8  -3   6        0.65        0.23     19.90 o 
  -7  -3   6     1023.57      995.83     41.51 o 
  -6  -3   6      687.40      673.33     24.02 o 
  -5  -3   6     1265.99     1219.96     23.20 o 
  -4  -3   6       51.06       48.35     10.61 o 
  -3  -3   6       28.53       23.39      8.38 o 
  -2  -3   6     1852.35     1963.70     65.72 o 
  -1  -3   6     1081.49     1378.39     21.00 o 
   0  -3   6      219.89      269.26     14.33 o 
   1  -3   6     5730.46     7918.20     68.82 o 
   2  -3   6        2.13      129.75     14.14 o 
   3  -3   6     4881.67     4952.12     66.90 o 
   4  -3   6      124.67      119.08     14.55 o 
   5  -3   6      121.41      106.31     24.74 o 
   6  -3   6     3339.93     3084.17     42.08 o 
   7  -3   6     1124.37      975.30     30.55 o 
   8  -3   6      138.55      147.59     22.99 o 
   9  -3   6       95.35       84.61     23.18 o 
  10  -3   6       12.06       15.10     31.28 o 
  -9  -2   6        0.01       25.06     29.53 o 
  -8  -2   6       19.73       11.91     20.14 o 
  -7  -2   6        3.03        4.85     17.87 o 
  -6  -2   6      144.56      111.04     17.33 o 
  -5  -2   6     2861.08     2698.26     57.00 o 
  -4  -2   6       38.12       57.17     10.77 o 
  -3  -2   6     2064.15     1993.77     51.93 o 
  -2  -2   6      472.35      492.30     19.60 o 
  -1  -2   6        1.00       69.33      7.13 o 
   0  -2   6      347.08      344.59     14.03 o 
   1  -2   6     2527.33     4064.39     52.05 o 
   2  -2   6     3470.25     4292.28     91.12 o 
   3  -2   6     1561.03     1627.37     13.46 o 
   4  -2   6      164.12      193.44     11.51 o 
   5  -2   6     1226.51     1133.06     59.56 o 
   6  -2   6      167.36      142.91     18.07 o 
   7  -2   6       41.01       46.58     18.64 o 
   8  -2   6      102.77      124.03     21.88 o 
   9  -2   6       11.97       18.82     21.79 o 
  10  -2   6      572.18      680.39     33.36 o 
  -9  -1   6        1.07       -0.73     21.12 o 
  -8  -1   6       92.51       79.68     21.98 o 
  -7  -1   6      192.57      163.54     20.80 o 
  -6  -1   6      331.49      298.48     20.81 o 
  -5  -1   6       17.50       14.17     14.32 o 
  -4  -1   6       22.43       20.84     10.42 o 
  -3  -1   6     3880.21     3785.35     39.22 o 
  -2  -1   6      332.50      329.99     13.48 o 
  -1  -1   6     1732.50     1630.94     32.02 o 
   0  -1   6      221.50      245.51     10.32 o 
   1  -1   6     2614.71     3048.26     60.74 o 
   2  -1   6     4401.44     4525.85     33.64 o 
   3  -1   6      212.27      260.61      7.62 o 
   4  -1   6       93.20       65.07      6.93 o 
   5  -1   6        7.00       13.17      9.07 o 
   6  -1   6      596.60      586.58     15.91 o 
   7  -1   6     2858.37     2839.81     41.59 o 
   8  -1   6      122.89      136.40     20.99 o 
   9  -1   6        0.73       -0.61     21.04 o 
  10  -1   6        5.16       13.80     22.95 o 
  -9   0   6      234.32      233.44     44.29 o 
  -8   0   6       41.89       20.45     20.93 o 
  -7   0   6      124.14      136.69     20.15 o 
  -6   0   6     1330.08     1350.07     81.08 o 
  -5   0   6      315.08      268.37     22.68 o 
  -4   0   6     2658.69     2395.77     39.58 o 
  -3   0   6       46.19       40.99      9.75 o 
  -2   0   6      194.19      228.92     11.11 o 
  -1   0   6     2711.23     2363.38     75.85 o 
   0   0   6       88.08       78.76      7.91 o 
   1   0   6       14.35      150.27     21.00 o 
   2   0   6      231.74      237.99      8.05 o 
   3   0   6      687.42      650.62     14.14 o 
   4   0   6      339.96      263.15     11.59 o 
   5   0   6        2.65        7.85      7.01 o 
   6   0   6      362.40      406.29     14.00 o 
   7   0   6      111.23      105.98     12.96 o 
   8   0   6       72.57       91.59     15.09 o 
   9   0   6      524.18      535.38     68.44 o 
  10   0   6        3.40       -0.66     21.92 o 
  -9   1   6       29.33       31.05     21.59 o 
  -8   1   6      526.99      552.39     39.00 o 
  -7   1   6      867.31      826.42     46.96 o 
  -6   1   6       43.15       39.15     17.40 o 
  -5   1   6      473.23      411.74     21.22 o 
  -4   1   6       36.31       39.34     10.11 o 
  -3   1   6     6363.77     6338.31     48.07 o 
  -2   1   6     7524.54     7598.01     56.52 o 
  -1   1   6      156.59      190.15     13.16 o 
   0   1   6      127.08      110.25      9.09 o 
   1   1   6      104.81      182.78      7.20 o 
   2   1   6        2.18       18.08      6.92 o 
   3   1   6     9831.03     9397.39     92.55 o 
   4   1   6       45.65       31.61      6.86 o 
   5   1   6        1.79        3.84      6.84 o 
   6   1   6     1318.39     1225.70     34.37 o 
   7   1   6      189.85      158.39     17.82 o 
   8   1   6       13.70        5.54     12.53 o 
   9   1   6      186.68      189.55     18.60 o 
  10   1   6      107.14       99.28     17.20 o 
  -9   2   6      109.05       76.79     32.92 o 
  -8   2   6      399.38      351.18     26.46 o 
  -7   2   6       63.59       47.22     19.65 o 
  -6   2   6     1001.93      967.93     44.46 o 
  -5   2   6       85.47       74.61     16.11 o 
  -4   2   6      324.72      255.94     17.29 o 
  -3   2   6      729.35      674.48     15.10 o 
  -2   2   6      367.34      391.81     15.26 o 
  -1   2   6     4205.69     4995.60     37.00 o 
   0   2   6     6124.95     6988.71     41.04 o 
   1   2   6      994.35     1289.41     22.44 o 
   2   2   6     1664.23     2021.94     30.11 o 
   3   2   6      889.90      922.78     34.92 o 
   4   2   6        3.44       14.34      7.39 o 
   5   2   6     4591.56     3998.49     45.13 o 
   6   2   6      126.53      108.15     12.61 o 
   7   2   6       14.34        2.17     12.85 o 
   8   2   6      353.57      332.00     21.20 o 
   9   2   6      643.77      675.85     24.54 o 
  10   2   6      263.94      300.02     24.60 o 
  11   2   6       35.85       57.56     22.64 o 
  -8   3   6       15.77        3.33     21.62 o 
  -7   3   6      519.99      468.52     26.32 o 
  -6   3   6      158.01      135.88     20.27 o 
  -5   3   6      349.22      289.98     20.48 o 
  -4   3   6       11.23       -2.86     21.22 o 
  -3   3   6        3.34       11.60     11.51 o 
  -2   3   6       29.40       51.38     11.63 o 
  -1   3   6      212.49      206.47     12.95 o 
   0   3   6      115.21       99.44     11.65 o 
   1   3   6     3459.63     3854.78     52.57 o 
   2   3   6      607.10      858.78     16.68 o 
   3   3   6      799.07      833.13     17.61 o 
   4   3   6      128.78      124.96      8.08 o 
   5   3   6     1419.41     1475.74     25.51 o 
   6   3   6      377.48      354.62     15.03 o 
   7   3   6      956.06      858.12     38.95 o 
   8   3   6      924.19      947.40     48.75 o 
   9   3   6       34.01       47.88     22.34 o 
  10   3   6      216.14      194.44     28.91 o 
  11   3   6      373.91      479.76     37.19 o 
  -8   4   6      285.22      182.50     37.38 o 
  -7   4   6      106.76       81.73     30.76 o 
  -6   4   6       28.76       36.51     27.39 o 
  -5   4   6      400.20      318.07     31.31 o 
  -4   4   6      551.73      483.24     29.98 o 
  -3   4   6        5.36       15.33     11.48 o 
  -2   4   6      656.80      699.69     13.28 o 
  -1   4   6     2464.10     3300.03     58.53 o 
   0   4   6    21205.17    27214.66    123.46 o 
   1   4   6     6052.92     7958.34     36.43 o 
   2   4   6       82.22      122.20      8.50 o 
   3   4   6     1215.83     1010.49     50.83 o 
   4   4   6      572.17      469.99     10.96 o 
   5   4   6      524.44      492.74     12.67 o 
   6   4   6     1598.73     1487.57     18.28 o 
   7   4   6        8.87        5.90     11.55 o 
   8   4   6      784.96      910.66     36.25 o 
   9   4   6      308.80      335.54     29.13 o 
  10   4   6        3.59       15.25     25.40 o 
  11   4   6        5.34       -4.44     26.90 o 
  -8   5   6      163.72      146.77     36.57 o 
  -7   5   6      516.38      425.40     39.32 o 
  -6   5   6      188.69      158.52     32.08 o 
  -5   5   6       39.41       26.09     24.49 o 
  -4   5   6      373.48      342.12     28.12 o 
  -3   5   6     3272.48     3326.66    109.33 o 
  -2   5   6     1075.72     1238.29     46.21 o 
  -1   5   6        4.73       17.45      6.86 o 
   0   5   6      198.87      201.90     12.13 o 
   1   5   6      117.34      120.98      9.49 o 
   2   5   6    15968.33    16370.27     85.61 o 
   3   5   6     3609.71     3558.11     78.02 o 
   4   5   6     1635.72     1511.60     22.83 o 
   5   5   6       20.76       16.17      7.33 o 
   6   5   6       19.82       19.16     11.54 o 
   7   5   6       50.16       44.52     20.67 o 
   8   5   6      311.71      344.60     28.52 o 
   9   5   6      130.45      100.45     26.51 o 
  10   5   6       81.74       80.21     26.05 o 
  11   5   6       29.26       18.95     26.16 o 
  -7   6   6        0.08       37.89     31.88 o 
  -6   6   6      251.26      233.39     34.12 o 
  -5   6   6      360.91      295.88     31.06 o 
  -4   6   6      845.72      844.09     36.80 o 
  -3   6   6       84.97       82.88     21.79 o 
  -2   6   6      148.34      162.15     13.41 o 
  -1   6   6     3026.35     3096.11     88.92 o 
   0   6   6     3378.97     4125.43     43.65 o 
   1   6   6     1872.55     1810.77     27.86 o 
   2   6   6      357.17      345.13     10.35 o 
   3   6   6      770.30      745.93     39.01 o 
   4   6   6     6626.34     6419.56     69.11 o 
   5   6   6      121.49      112.52     12.29 o 
   6   6   6     1427.36     1495.28     25.83 o 
   7   6   6       46.97       57.73     20.49 o 
   8   6   6       20.34       26.90     23.09 o 
   9   6   6     1023.16     1221.47     45.51 o 
  10   6   6      512.92      635.41     40.34 o 
  11   6   6      179.68      212.53     35.02 o 
  -7   7   6     1006.69      970.23     51.57 o 
  -6   7   6       46.69       15.03     30.41 o 
  -5   7   6      104.32       79.34     29.54 o 
  -4   7   6      160.13      140.03     25.42 o 
  -3   7   6       75.07       53.95     21.07 o 
  -2   7   6       17.60       27.81     12.17 o 
  -1   7   6      127.21      134.84     12.93 o 
   0   7   6        3.03       -1.55      6.46 o 
   1   7   6     4109.01     4333.28     26.01 o 
   2   7   6     1043.99     1189.15     15.61 o 
   3   7   6     1157.46     1168.34     22.70 o 
   4   7   6      130.24       88.92     13.13 o 
   5   7   6      143.13      150.30     13.80 o 
   6   7   6      535.60      564.74     19.21 o 
   7   7   6     2409.86     2377.47    122.35 o 
   8   7   6      415.77      456.82     31.53 o 
   9   7   6      314.39      315.93     33.33 o 
  10   7   6        3.02      -16.46     27.58 o 
  11   7   6       93.18      117.58     30.42 o 
  -7   8   6       46.57       63.63     33.29 o 
  -6   8   6        0.74        3.22     30.90 o 
  -5   8   6      724.49      716.94     41.37 o 
  -4   8   6      128.02       99.41     27.21 o 
  -3   8   6       22.16       32.22     23.17 o 
  -2   8   6      216.84      172.78     14.89 o 
  -1   8   6        0.96        5.87     11.51 o 
   0   8   6      304.89      303.14     12.65 o 
   1   8   6       41.41       52.03      7.22 o 
   2   8   6      973.69      997.60     20.45 o 
   3   8   6      147.90      127.00     16.87 o 
   4   8   6     1082.93     1027.09     23.02 o 
   5   8   6     3073.14     2909.70     56.09 o 
   6   8   6      280.30      253.48     29.46 o 
   7   8   6      566.68      582.69     21.22 o 
   8   8   6       62.80       53.34     24.25 o 
   9   8   6       83.67       91.56     28.35 o 
  10   8   6      220.71      214.79     33.36 o 
  11   8   6        0.92       -1.24     29.51 o 
  -6   9   6      832.02      850.36     45.98 o 
  -5   9   6        3.38       16.98     29.87 o 
  -4   9   6     1041.29     1039.55     42.62 o 
  -3   9   6     1502.68     1518.10     45.45 o 
  -2   9   6      106.13       91.23     14.61 o 
  -1   9   6      397.06      567.82     16.29 o 
   0   9   6       19.63       14.47     10.25 o 
   1   9   6        5.69       10.57      7.36 o 
   2   9   6     3347.88     3600.91     51.46 o 
   3   9   6      213.63      252.60     31.54 o 
   4   9   6     1714.01     1565.91     72.13 o 
   5   9   6       35.22       31.84     15.37 o 
   6   9   6      149.60      141.53     16.56 o 
   7   9   6     2543.39     2626.42     68.60 o 
   8   9   6        8.44       21.96     24.93 o 
   9   9   6        2.39       20.38     26.28 o 
  10   9   6       21.25       25.14     28.26 o 
  -6  10   6        1.18       33.03     30.73 o 
  -5  10   6      501.29      390.41     37.23 o 
  -4  10   6     1208.91     1218.49     46.68 o 
  -3  10   6        2.36       13.48     23.02 o 
  -2  10   6       73.03       66.05     22.66 o 
  -1  10   6        2.69       14.81     11.85 o 
   0  10   6      109.46      109.01     11.91 o 
   1  10   6      306.19      452.13     20.20 o 
   2  10   6        2.68       21.40     10.28 o 
   3  10   6      291.72      292.10     13.60 o 
   4  10   6     1535.53     1429.90     46.83 o 
   5  10   6      479.81      412.48     28.24 o 
   6  10   6      923.93      882.27     58.01 o 
   7  10   6       93.82       68.09     17.20 o 
   8  10   6      742.51      817.91     39.70 o 
   9  10   6      910.95     1024.37     45.21 o 
  10  10   6        4.40       15.62     29.43 o 
  -5  11   6      340.79      332.63     36.67 o 
  -4  11   6       11.38       18.45     26.51 o 
  -3  11   6      393.35      377.68     32.12 o 
  -2  11   6      526.44      572.45     35.67 o 
  -1  11   6       49.38       57.67     12.77 o 
   0  11   6       63.24       84.17     16.57 o 
   1  11   6      834.29      859.49     66.43 o 
   2  11   6      667.16      649.79     23.46 o 
   3  11   6      136.58      103.74     12.48 o 
   4  11   6       74.70       56.52     17.16 o 
   5  11   6       19.08       27.72     15.26 o 
   6  11   6      416.65      384.23     21.33 o 
   7  11   6      455.52      424.12     23.00 o 
   8  11   6      307.10      309.13     59.74 o 
   9  11   6       27.38       36.34     29.10 o 
  10  11   6       35.35       75.71     28.84 o 
  -5  12   6       36.11       19.23     29.72 o 
  -4  12   6      376.17      303.48     35.47 o 
  -3  12   6      265.08      264.60     23.43 o 
  -2  12   6        3.41       37.12     27.50 o 
  -1  12   6     1881.92     2162.68     37.98 o 
   0  12   6     4055.37     4651.17     66.36 o 
   1  12   6       83.61      118.05     19.94 o 
   2  12   6      112.08       95.44     16.86 o 
   3  12   6        2.80        4.02     11.84 o 
   4  12   6      106.90       83.76     17.52 o 
   5  12   6      288.62      305.82     20.69 o 
   6  12   6      168.25      169.24     29.06 o 
   7  12   6       44.72       25.01     18.91 o 
   8  12   6       19.34        0.70     18.68 o 
   9  12   6       91.64       81.40     28.55 o 
  10  12   6      203.82      257.58     36.52 o 
  -4  13   6      305.97      257.67     32.82 o 
  -2  13   6      890.87     1020.32     46.09 o 
  -1  13   6      284.34      351.93     22.15 o 
   0  13   6        3.40        0.90     17.64 o 
   1  13   6     1590.88     1834.49     77.70 o 
   2  13   6      210.93      173.26     19.52 o 
   3  13   6      264.82      229.17     20.37 o 
   4  13   6      180.68      144.70     18.90 o 
   5  13   6      343.25      307.03     32.44 o 
   6  13   6      546.47      563.35     25.81 o 
   7  13   6      201.22      200.48     21.77 o 
   8  13   6      310.62      295.72     44.28 o 
   9  13   6       33.11       30.08     27.74 o 
  -1  14   6       46.73       54.75     26.13 o 
   0  14   6      962.84     1137.23     31.64 o 
   1  14   6      124.41      124.18     19.38 o 
   2  14   6        0.32       13.16     18.05 o 
   3  14   6      103.48      108.63     20.21 o 
   4  14   6       13.80       -2.50     17.09 o 
   5  14   6       90.64       71.56     19.70 o 
   6  14   6       24.04       23.59     19.81 o 
   7  14   6       75.00       85.24     20.92 o 
   8  14   6      459.43      434.85     58.81 o 
   9  14   6      271.96      314.29     37.75 o 
   0  15   6       42.89       88.58     30.68 o 
   1  15   6       34.74       22.77     19.29 o 
   2  15   6     2339.39     2538.81    157.23 o 
   3  15   6        0.77       19.61     19.11 o 
   4  15   6        0.90       -3.87     19.59 o 
   5  15   6       84.48       80.82     20.56 o 
   6  15   6        0.52        7.09     19.35 o 
   7  15   6      315.54      284.41     24.54 o 
   8  15   6       48.98       55.89     29.79 o 
   0  16   6      107.90      114.55     30.89 o 
   1  16   6      517.48      542.67     40.88 o 
   2  16   6       92.93       80.45     32.40 o 
   3  16   6       74.30       66.47     20.57 o 
   4  16   6     1096.77     1099.62     44.87 o 
   5  16   6      401.80      318.87     24.98 o 
   6  16   6      200.69      214.72     24.27 o 
   7  16   6       47.59       27.12     22.20 o 
   8  16   6       49.02       49.82     21.16 o 
   1  17   6       59.04       49.97     31.15 o 
   2  17   6      162.74      142.10     36.60 o 
   3  17   6      281.36      246.21     41.08 o 
   4  17   6       54.10       60.27     35.41 o 
   5  17   6       80.47       52.29     33.26 o 
   6  17   6        1.46        1.93     26.73 o 
   7  17   6       76.17      104.26     31.97 o 
  -4 -13   7      274.33      160.17     37.46 o 
  -3 -13   7      424.97      425.64     41.31 o 
  -2 -13   7      198.13      188.11     37.14 o 
  -1 -13   7      196.90      259.73     38.25 o 
   0 -13   7       66.79       53.78     36.39 o 
   1 -13   7        5.50       54.68     36.86 o 
  -5 -12   7      144.46      122.76     35.03 o 
  -4 -12   7       12.69        0.20     32.71 o 
  -3 -12   7      712.59      704.41     45.09 o 
  -2 -12   7      634.83      660.01     43.69 o 
  -1 -12   7       22.88       44.84     33.05 o 
   0 -12   7        4.01       26.87     32.60 o 
   1 -12   7        1.76       -7.20     34.00 o 
   2 -12   7       14.20      -10.13     37.20 o 
   3 -12   7      355.42      361.86     27.31 o 
   4 -12   7       61.42       63.54     26.94 o 
  -5 -11   7       53.11       54.82     32.26 o 
  -4 -11   7        0.96      -20.03     21.56 o 
  -3 -11   7      172.53      152.10     23.49 o 
  -2 -11   7        0.40       29.03     21.94 o 
  -1 -11   7      238.71      320.85     25.32 o 
   0 -11   7      889.81      979.52     41.50 o 
   1 -11   7      129.50      154.52     37.63 o 
   2 -11   7        2.14       46.52     29.64 o 
   3 -11   7        0.25       34.50     21.20 o 
   4 -11   7        7.13       25.45     22.05 o 
   5 -11   7      327.53      323.70     36.05 o 
  -5 -10   7      222.93      176.39     23.77 o 
  -4 -10   7       80.52       97.05     22.28 o 
  -3 -10   7      425.12      333.52     58.03 o 
  -2 -10   7      333.50      254.26     22.43 o 
  -1 -10   7     2291.23     2488.29     49.28 o 
   0 -10   7        0.00        6.68     14.17 o 
   1 -10   7      315.95      250.63     18.15 o 
   2 -10   7     1136.91     1175.71     26.34 o 
   3 -10   7      100.40       65.93     21.03 o 
   4 -10   7      107.68       82.50     22.56 o 
   5 -10   7        2.13        7.16     22.54 o 
  -6  -9   7       42.68       35.63     29.49 o 
  -5  -9   7      780.10      717.12     29.54 o 
  -4  -9   7      653.49      593.64     26.85 o 
  -3  -9   7       14.25        8.24     19.09 o 
  -2  -9   7        0.87        8.65     17.39 o 
  -1  -9   7      717.17      696.47     26.11 o 
   0  -9   7     1434.99     1565.65     38.64 o 
   1  -9   7     1757.59     2060.31     30.34 o 
   2  -9   7       77.12       73.89     15.66 o 
   3  -9   7      223.41      204.11     23.52 o 
   4  -9   7      534.07      525.25     28.38 o 
   5  -9   7      143.06      157.27     24.44 o 
   6  -9   7       74.34       38.51     23.62 o 
  -6  -8   7       85.21       88.55     27.93 o 
  -5  -8   7       28.71       20.76     24.38 o 
  -4  -8   7        0.07        7.21     17.44 o 
  -3  -8   7     1036.13      904.49     73.80 o 
  -2  -8   7        7.80       16.78     16.47 o 
  -1  -8   7      970.18      845.14     74.00 o 
   0  -8   7        0.44       16.61     17.44 o 
   1  -8   7      154.19      169.00     16.10 o 
   2  -8   7     1322.51     1372.27     25.18 o 
   3  -8   7      638.60      639.71     20.65 o 
   4  -8   7       72.14      117.57     21.78 o 
   5  -8   7        1.34        4.75     22.48 o 
   6  -8   7       49.64       83.21     24.10 o 
   7  -8   7      377.51      369.94     29.75 o 
  -6  -7   7      383.55      394.66     32.31 o 
  -5  -7   7      512.46      478.60     32.18 o 
  -4  -7   7      257.90      291.58     20.72 o 
  -3  -7   7      406.57      322.10     20.07 o 
  -2  -7   7      236.28      189.86     17.57 o 
  -1  -7   7      999.44      974.04     26.35 o 
   0  -7   7     1280.86     1362.03     29.61 o 
   1  -7   7     1011.65     1004.04     29.49 o 
   2  -7   7      152.59      129.30     16.47 o 
   3  -7   7      545.63      532.23     18.64 o 
   4  -7   7      771.39      725.24     60.94 o 
   5  -7   7      568.72      518.19     50.10 o 
   6  -7   7       93.85       75.98     22.27 o 
   7  -7   7        1.65       19.95     23.40 o 
  -8  -6   7        0.58        8.24     26.22 o 
  -7  -6   7      831.79      902.92     41.28 o 
  -6  -6   7      387.75      416.17     93.64 o 
  -5  -6   7      210.22      178.91     16.85 o 
  -4  -6   7     1888.59     1766.61     58.29 o 
  -3  -6   7      688.71      707.72     43.66 o 
  -2  -6   7      198.65      230.04     18.25 o 
  -1  -6   7     1478.99     1395.73     56.80 o 
   0  -6   7       16.95       19.37     15.12 o 
   1  -6   7     2523.66     2895.92     63.72 o 
   2  -6   7      291.29      284.58     17.75 o 
   3  -6   7      324.51      271.14     21.18 o 
   4  -6   7      194.06      177.52     20.91 o 
   5  -6   7       33.24       37.68     19.05 o 
   6  -6   7        3.77       -6.12     20.57 o 
   7  -6   7      146.33      132.43     24.02 o 
   8  -6   7       25.25       24.64     23.73 o 
  -9  -5   7       16.04       24.75     29.01 o 
  -8  -5   7      246.85      297.85     33.40 o 
  -7  -5   7       88.99       79.15     27.23 o 
  -6  -5   7      253.12      253.37     19.68 o 
  -5  -5   7     1467.21     1364.82     29.80 o 
  -4  -5   7      104.64      103.68     12.47 o 
  -3  -5   7      328.16      293.29     15.45 o 
  -2  -5   7      378.85      525.11     20.10 o 
  -1  -5   7     2413.43     2568.46     34.39 o 
   0  -5   7     4903.93     6154.75    125.93 o 
   1  -5   7       48.12       68.36     15.16 o 
   2  -5   7     2877.58     3224.68     39.51 o 
   3  -5   7       71.29       68.32     12.57 o 
   4  -5   7       81.52       75.35     27.31 o 
   5  -5   7     3765.02     3561.84     47.54 o 
   6  -5   7      745.46      613.27     26.68 o 
   7  -5   7        7.15       14.01     21.46 o 
   8  -5   7       73.53       66.32     23.05 o 
  -9  -4   7       43.37       44.89     29.34 o 
  -8  -4   7      119.17       95.97     28.97 o 
  -7  -4   7       47.90       36.37     18.37 o 
  -6  -4   7     1872.49     1718.39     80.85 o 
  -5  -4   7      654.16      624.99     19.10 o 
  -4  -4   7      245.72      196.58     13.44 o 
  -3  -4   7     2284.67     2462.48     31.60 o 
  -2  -4   7       42.35       42.00      8.19 o 
  -1  -4   7       26.13       41.80     13.86 o 
   0  -4   7       30.15       50.63     13.86 o 
   1  -4   7       41.99       74.58     14.71 o 
   2  -4   7     4796.85     5270.73    205.32 o 
   3  -4   7      509.38      504.11     18.40 o 
   4  -4   7       68.61       64.14     11.67 o 
   5  -4   7      639.35      562.80     34.04 o 
   6  -4   7      400.52      375.23     44.36 o 
   7  -4   7     1048.61     1036.56     70.09 o 
   8  -4   7       27.22       43.30     21.70 o 
   9  -4   7      149.08      134.91     25.65 o 
  -9  -3   7      230.77      262.99     35.44 o 
  -8  -3   7       22.56       19.27     29.37 o 
  -7  -3   7       24.08       -1.59     18.93 o 
  -6  -3   7        1.17       -7.44     16.13 o 
  -5  -3   7        2.57       13.59     11.57 o 
  -4  -3   7      305.10      285.34     13.78 o 
  -3  -3   7       45.27       55.67      9.00 o 
  -2  -3   7       11.31       14.67      7.79 o 
  -1  -3   7     2305.91     2387.57     28.48 o 
   0  -3   7        0.84        6.92     11.76 o 
   1  -3   7      593.01      539.79     34.18 o 
   2  -3   7     1576.70     1720.12     51.26 o 
   3  -3   7       24.58        7.63     10.27 o 
   4  -3   7     1151.68     1169.90     22.70 o 
   5  -3   7       24.82       39.55     16.67 o 
   6  -3   7       43.46       47.04     17.55 o 
   7  -3   7        2.54      -14.60     18.68 o 
   8  -3   7      308.10      288.64     25.60 o 
   9  -3   7       73.11       74.12     23.63 o 
  -8  -2   7      229.78      254.89     24.76 o 
  -7  -2   7      873.74      900.78     79.60 o 
  -6  -2   7       52.32       63.36     17.70 o 
  -5  -2   7       51.79       33.93     11.87 o 
  -4  -2   7       59.78       75.77     12.05 o 
  -3  -2   7     1199.60     1151.81     27.21 o 
  -2  -2   7     5963.07     6462.02     37.19 o 
  -1  -2   7      371.93      435.29     16.24 o 
   0  -2   7      180.93      221.56     17.85 o 
   1  -2   7     1828.03     2008.49     39.16 o 
   2  -2   7      128.73      165.93     16.86 o 
   3  -2   7     1727.78     1530.01     24.38 o 
   4  -2   7        0.12        3.63      9.64 o 
   5  -2   7      313.53      287.44     18.31 o 
   6  -2   7     1035.61     1029.81     27.49 o 
   7  -2   7     1015.44      964.27     65.74 o 
   8  -2   7      517.24      444.01     26.03 o 
   9  -2   7        2.06        9.39     22.61 o 
  10  -2   7        2.25       19.59     42.23 o 
  -9  -1   7        2.74       -4.60     31.67 o 
  -8  -1   7       86.23       87.28     22.66 o 
  -7  -1   7        0.23       -2.84     18.94 o 
  -6  -1   7      747.06      719.77     26.32 o 
  -5  -1   7     1560.28     1424.90     87.94 o 
  -4  -1   7     3184.59     3088.54     36.24 o 
  -3  -1   7      829.19      791.95     23.85 o 
  -2  -1   7      454.00      445.39     14.20 o 
  -1  -1   7     2672.69     3420.07     51.00 o 
   0  -1   7     2468.08     2742.17     50.01 o 
   1  -1   7      281.84      303.04     14.06 o 
   2  -1   7       60.93       37.93      5.97 o 
   3  -1   7      384.26      423.04      9.64 o 
   4  -1   7      670.14      601.82     21.51 o 
   5  -1   7     2327.69     2189.22     32.56 o 
   6  -1   7       70.62       81.87     17.62 o 
   7  -1   7      448.89      436.80     28.79 o 
   8  -1   7       62.58       72.46     20.23 o 
   9  -1   7      141.85      160.05     23.19 o 
  10  -1   7      580.66      709.43     31.86 o 
  -9   0   7      143.28      157.77     35.74 o 
  -8   0   7      116.44      115.23     23.34 o 
  -7   0   7      312.64      329.28     29.76 o 
  -6   0   7      444.94      437.90     31.86 o 
  -5   0   7      577.31      525.83     51.33 o 
  -4   0   7       46.83       47.21     11.15 o 
  -3   0   7     1487.03     1392.63     20.56 o 
  -2   0   7     7304.27     8365.02     85.21 o 
  -1   0   7       20.63      100.03     14.49 o 
   0   0   7       89.84       79.98      8.49 o 
   1   0   7     1225.48     1558.86     15.55 o 
   2   0   7        7.08       23.42      9.25 o 
   3   0   7        4.45       13.81      7.01 o 
   4   0   7      268.32      269.24      9.72 o 
   5   0   7      233.49      208.47      8.87 o 
   6   0   7      486.37      497.39     15.07 o 
   7   0   7      849.40      801.36     25.57 o 
   8   0   7       53.83       62.12     19.24 o 
   9   0   7       38.75       44.17     20.60 o 
  10   0   7        0.30       13.44     22.64 o 
  -8   1   7       48.98       59.79     22.03 o 
  -7   1   7       33.42       17.51     19.95 o 
  -6   1   7       21.45       21.24     18.08 o 
  -5   1   7      250.57      216.76     19.08 o 
  -4   1   7      393.42      344.70     15.15 o 
  -3   1   7       84.94      121.87     15.05 o 
  -2   1   7      107.32      118.44     12.75 o 
  -1   1   7       32.15       93.40     13.08 o 
   0   1   7     5402.12     6445.99     43.17 o 
   1   1   7      799.71     1373.39     15.58 o 
   2   1   7      339.68      411.65     20.21 o 
   3   1   7     1161.31     1007.62     33.74 o 
   4   1   7      112.87      152.26      8.29 o 
   5   1   7      789.50      642.20     11.99 o 
   6   1   7     1852.84     1827.93     23.40 o 
   7   1   7       83.47       70.62     11.64 o 
   8   1   7       83.91       96.62     13.51 o 
   9   1   7      288.56      300.28     23.74 o 
  10   1   7       66.88        5.57     34.97 o 
  -8   2   7     1851.22     2013.74     68.47 o 
  -7   2   7       57.33       49.41     21.34 o 
  -6   2   7        4.96       -2.08     19.09 o 
  -5   2   7     1030.79      982.73     27.53 o 
  -4   2   7      107.14      105.74     16.45 o 
  -3   2   7     5016.32     5283.24    193.41 o 
  -2   2   7     2190.50     2479.01    102.27 o 
  -1   2   7     1399.98     1656.34     31.01 o 
   0   2   7      192.17      228.05     27.47 o 
   1   2   7      216.65      225.53      7.79 o 
   2   2   7     7535.06     6910.99     37.11 o 
   3   2   7     4021.07     4081.24     45.09 o 
   4   2   7      627.77      580.86     10.95 o 
   5   2   7     1061.76      961.41     16.95 o 
   6   2   7        4.30        8.76     11.28 o 
   7   2   7      762.42      898.12     44.87 o 
   8   2   7      978.82      994.61     86.22 o 
   9   2   7        1.32      -13.66     13.66 o 
  10   2   7      377.22      383.72     25.60 o 
  -8   3   7      160.75      180.00     36.65 o 
  -7   3   7      211.63      218.14     35.43 o 
  -6   3   7      575.74      590.66     38.45 o 
  -5   3   7       21.50       19.19     24.92 o 
  -4   3   7        5.11        3.82     22.11 o 
  -3   3   7      220.53      257.38     32.58 o 
  -2   3   7      305.36      345.71     23.99 o 
  -1   3   7     3268.27     3246.98     89.71 o 
   0   3   7     2113.08     2675.22     29.52 o 
   1   3   7     5202.59     5476.19     73.62 o 
   2   3   7      126.13      126.23      7.85 o 
   3   3   7      462.36      476.92     14.05 o 
   4   3   7       64.98       45.27      7.95 o 
   5   3   7      680.54      719.12     13.91 o 
   6   3   7      700.34      735.59     46.75 o 
   7   3   7        0.89        8.00     12.02 o 
   8   3   7      103.80      113.55     15.44 o 
   9   3   7     1303.21     1470.95     45.86 o 
  10   3   7      165.96      209.52     29.67 o 
  11   3   7       79.49       93.83     22.81 o 
  -8   4   7      137.85      135.32     36.50 o 
  -7   4   7       79.68       84.90     32.58 o 
  -6   4   7       70.74       19.12     28.88 o 
  -5   4   7       28.32       39.48     27.31 o 
  -4   4   7        0.92      -16.85     22.85 o 
  -3   4   7      169.85      139.09     14.23 o 
  -2   4   7     1746.43     1732.92     39.62 o 
  -1   4   7      271.45      318.69     14.81 o 
   0   4   7       13.15        5.24     11.25 o 
   1   4   7      295.46      270.63     11.08 o 
   2   4   7       62.32       49.09      8.68 o 
   3   4   7     2504.31     2343.33     51.92 o 
   4   4   7     1154.99     1224.00     28.98 o 
   5   4   7        0.08        8.90      8.17 o 
   6   4   7      219.08      192.74     10.47 o 
   7   4   7     1330.18     1199.00     79.27 o 
   8   4   7     1184.27     1375.78     41.46 o 
   9   4   7      240.92      235.85     28.35 o 
  10   4   7       42.56       47.24     25.46 o 
  11   4   7      746.71     1007.32     46.28 o 
  -7   5   7       15.17        3.20     32.91 o 
  -6   5   7      456.46      499.97     39.32 o 
  -5   5   7      597.88      513.06     35.93 o 
  -4   5   7        0.98        9.71     24.10 o 
  -3   5   7      196.15      180.24     14.96 o 
  -2   5   7      181.85      197.89     14.38 o 
  -1   5   7     1025.18      979.76     21.11 o 
   0   5   7    21327.63    25520.94    845.12 o 
   1   5   7     3758.67     4114.66     67.08 o 
   2   5   7        6.41       22.16      8.38 o 
   3   5   7     1845.56     1939.14     71.89 o 
   4   5   7       79.20       98.23     11.84 o 
   5   5   7      827.13      713.44     15.66 o 
   6   5   7      723.73      733.06     19.59 o 
   7   5   7      798.56      770.34     32.27 o 
   8   5   7       85.43       74.11     23.05 o 
   9   5   7      698.27      756.45     37.57 o 
  10   5   7      536.85      650.59     39.13 o 
  11   5   7       14.49       13.30     26.40 o 
  -7   6   7        8.55        9.45     33.88 o 
  -6   6   7      123.70      174.37     35.15 o 
  -5   6   7      168.31      163.69     30.73 o 
  -4   6   7      481.60      418.44     31.34 o 
  -3   6   7      199.84      183.49     26.17 o 
  -2   6   7        9.04       23.31     12.66 o 
  -1   6   7      182.78      238.20     23.10 o 
   0   6   7       30.30       22.20     11.31 o 
   1   6   7       11.70       15.61      8.96 o 
   2   6   7     4118.27     4362.64     33.83 o 
   3   6   7      184.52      240.63     14.34 o 
   4   6   7       45.14       22.41     11.86 o 
   5   6   7        0.52        1.33     11.37 o 
   6   6   7      331.81      293.17     16.17 o 
   7   6   7      610.93      602.32     30.94 o 
   8   6   7       83.05       88.35     24.35 o 
   9   6   7     1504.88     1697.33     50.46 o 
  10   6   7       49.78       42.21     25.93 o 
  11   6   7      131.17      195.64     31.60 o 
  -7   7   7      206.86      195.20     38.85 o 
  -6   7   7        0.36      -23.24     31.64 o 
  -5   7   7     1357.66     1329.72     50.64 o 
  -4   7   7      892.47      789.57     38.43 o 
  -3   7   7       55.12       64.30     22.92 o 
  -2   7   7      105.84      130.35     15.50 o 
  -1   7   7       45.02       42.05     12.20 o 
   0   7   7     8420.68     9793.84     93.18 o 
   1   7   7     1818.09     2373.95     29.05 o 
   2   7   7     1628.92     1953.05     44.66 o 
   3   7   7     2232.30     2087.96     29.48 o 
   4   7   7     1332.20     1147.81     33.15 o 
   5   7   7      828.88      739.96     20.43 o 
   6   7   7     1355.50     1261.35     40.73 o 
   7   7   7      153.64      159.17     15.74 o 
   8   7   7       68.53       69.16     23.82 o 
   9   7   7      308.41      292.91     31.32 o 
  10   7   7       39.42       61.86     28.85 o 
  11   7   7      423.63      575.81     40.13 o 
  -6   8   7        7.00      -27.92     32.22 o 
  -5   8   7      213.78      159.09     31.24 o 
  -4   8   7      181.09      145.38     29.87 o 
  -3   8   7      439.62      478.15     31.50 o 
  -2   8   7      196.06      251.72     16.79 o 
  -1   8   7        1.58        0.06     12.20 o 
   0   8   7       87.61       91.19     11.90 o 
   1   8   7       91.20      104.99     10.86 o 
   2   8   7      116.17       73.59      9.86 o 
   3   8   7     2196.38     2084.69     31.27 o 
   4   8   7      411.00      408.02     18.20 o 
   5   8   7     1042.22     1154.47     25.14 o 
   6   8   7      630.39      614.91     66.25 o 
   7   8   7      139.80      118.22     16.04 o 
   8   8   7      606.14      699.76     35.74 o 
   9   8   7        1.03       15.61     27.37 o 
  10   8   7       35.22       15.26     28.51 o 
  11   8   7      170.76      314.36     35.81 o 
  -6   9   7       89.41       68.74     35.08 o 
  -5   9   7      100.94       87.97     30.34 o 
  -4   9   7       92.19      132.26     29.86 o 
  -3   9   7        2.28       10.74     23.31 o 
  -2   9   7      266.21      276.87     17.85 o 
  -1   9   7        4.09       12.47     13.32 o 
   0   9   7       36.71       17.96     11.13 o 
   1   9   7        8.22       -4.10      9.69 o 
   2   9   7      321.95      319.49     17.97 o 
   3   9   7      103.34       83.56     16.09 o 
   4   9   7      538.35      475.76     20.11 o 
   5   9   7     2947.35     2752.68     37.54 o 
   6   9   7       54.21       61.12     15.35 o 
   7   9   7      302.47      277.07     19.11 o 
   8   9   7       10.71       25.87     24.97 o 
   9   9   7      211.11      293.69     32.21 o 
  10   9   7      371.69      461.62     37.58 o 
  -6  10   7      108.85      181.27     35.11 o 
  -5  10   7      128.09       87.61     33.34 o 
  -4  10   7      485.83      424.76     34.77 o 
  -3  10   7        1.11        8.57     24.03 o 
  -2  10   7     1232.42     1426.95     43.25 o 
  -1  10   7     1764.27     2026.71     54.35 o 
   0  10   7        3.84       -3.93     11.19 o 
   1  10   7     1006.27     1041.63     43.06 o 
   2  10   7        4.43       12.75     14.73 o 
   3  10   7     1771.82     1694.35     94.49 o 
   4  10   7     2740.88     2636.21     92.37 o 
   5  10   7        5.22       11.96     14.90 o 
   6  10   7     1760.20     1596.89     31.87 o 
   7  10   7     1591.91     1592.89    104.80 o 
   8  10   7      353.34      338.34     32.66 o 
   9  10   7       54.70       53.74     28.08 o 
  10  10   7       23.24       10.25     28.27 o 
  -5  11   7      398.37      381.38     40.63 o 
  -4  11   7      242.16      201.78     32.87 o 
  -3  11   7       64.62       26.95     25.34 o 
  -2  11   7      630.28      626.59     26.09 o 
  -1  11   7       35.60       65.04     14.02 o 
   0  11   7     7573.38     8859.59     68.56 o 
   1  11   7       13.35        7.71     15.87 o 
   2  11   7      203.93      215.54     28.89 o 
   3  11   7       17.65       21.99     16.37 o 
   4  11   7      771.55      722.65     44.64 o 
   5  11   7      828.74      745.37     24.76 o 
   6  11   7      149.29       91.32     18.25 o 
   7  11   7        3.27       -2.78     17.30 o 
   8  11   7      240.68      182.19     20.30 o 
   9  11   7       60.83       56.11     28.53 o 
  10  11   7       78.17       60.39     29.74 o 
  -5  12   7        2.64        8.03     32.35 o 
  -4  12   7        2.08      -20.54     29.09 o 
  -3  12   7      307.14      337.30     42.33 o 
  -2  12   7       30.02       48.37     28.59 o 
  -1  12   7     1255.21     1571.73     34.60 o 
   0  12   7        0.73        6.36     17.21 o 
   1  12   7       26.54       27.20     17.04 o 
   2  12   7      768.56      768.12     48.65 o 
   3  12   7       46.05       29.30     15.76 o 
   4  12   7      142.05      138.78     18.39 o 
   5  12   7      113.49       95.59     18.38 o 
   6  12   7      129.04      145.27     19.12 o 
   7  12   7     1305.49     1377.97     49.40 o 
   8  12   7       68.10      102.06     22.45 o 
   9  12   7        0.62      -12.60     27.81 o 
  10  12   7      124.75      194.99     34.06 o 
  -3  13   7       23.68       33.97     31.07 o 
  -2  13   7      121.02       98.34     30.43 o 
  -1  13   7      258.99      331.81     33.61 o 
   0  13   7        0.50        7.40     18.55 o 
   1  13   7     1732.66     1874.10     57.22 o 
   2  13   7       38.87       32.94     17.97 o 
   3  13   7      171.73      153.15     19.64 o 
   4  13   7      879.44      883.16     58.91 o 
   5  13   7       22.65       10.89     18.16 o 
   6  13   7       74.42       85.32     19.57 o 
   7  13   7      190.02      201.17     21.63 o 
   8  13   7      322.79      327.18     74.00 o 
   9  13   7      751.92      982.25     47.15 o 
  -2  14   7      400.47      435.25     37.70 o 
  -1  14   7        0.06       -0.09     27.39 o 
   0  14   7       13.52       -0.32     17.81 o 
   1  14   7      515.39      506.67     35.90 o 
   2  14   7     1184.39     1127.00     41.20 o 
   3  14   7      480.45      410.73     30.68 o 
   4  14   7      423.03      389.09     25.08 o 
   5  14   7      248.76      251.99     22.76 o 
   6  14   7      642.16      668.74     73.14 o 
   7  14   7        0.44      -11.75     19.91 o 
   8  14   7      465.03      501.92     43.31 o 
   9  14   7        0.41       13.06     29.77 o 
   0  15   7      601.47      718.11     28.78 o 
   1  15   7       31.59       37.44     19.79 o 
   2  15   7      141.23      132.97     22.02 o 
   3  15   7        2.41       21.68     19.39 o 
   4  15   7      410.96      351.69     25.17 o 
   5  15   7       90.88      100.64     21.57 o 
   6  15   7        0.84       -2.15     20.13 o 
   7  15   7       11.10       -0.88     20.98 o 
   8  15   7        9.01        8.77     22.54 o 
   1  16   7       48.21       60.09     30.75 o 
   2  16   7      188.22      217.47     23.36 o 
   3  16   7       57.89       68.86     20.71 o 
   4  16   7      207.87      193.97     24.18 o 
   5  16   7       59.41       29.51     20.94 o 
   6  16   7      579.20      621.59     59.74 o 
   7  16   7      220.36      247.42     25.75 o 
   8  16   7       27.73       29.03     21.62 o 
   1  17   7      481.49      511.44     41.88 o 
   2  17   7        0.97      -23.63     33.80 o 
   3  17   7      260.71      218.10     37.66 o 
   4  17   7      500.06      462.83     27.83 o 
   5  17   7        1.52        6.37     21.78 o 
   6  17   7      384.57      371.29     37.46 o 
   7  17   7        2.62       -1.15     26.02 o 
  -3 -13   8      175.06      135.41     36.23 o 
  -2 -13   8      479.25      556.41     45.88 o 
  -1 -13   8       47.68       60.62     35.44 o 
   0 -13   8        2.39       53.36     34.27 o 
  -5 -12   8      401.08      340.83     39.62 o 
  -4 -12   8      427.87      311.64     39.07 o 
  -3 -12   8        0.86       -7.67     31.33 o 
  -2 -12   8        0.18        5.34     22.39 o 
  -1 -12   8      162.48      161.10     36.50 o 
   0 -12   8      709.61      756.13     48.98 o 
   1 -12   8      449.80      407.45     44.64 o 
   2 -12   8      119.02      127.52     39.79 o 
   3 -12   8        0.93       59.20     27.66 o 
  -5 -11   8       23.11       24.57     23.31 o 
  -4 -11   8       53.38       39.40     23.05 o 
  -3 -11   8      335.83      351.47     39.03 o 
  -2 -11   8      334.17      310.47     26.61 o 
  -1 -11   8       38.89       40.35     22.90 o 
   0 -11   8        7.95       42.40     23.43 o 
   1 -11   8       60.63       58.58     17.12 o 
   2 -11   8       16.81       24.61     21.44 o 
   3 -11   8      411.86      456.66     28.42 o 
   4 -11   8       92.02       84.66     23.60 o 
  -6 -10   8        1.94       19.62     29.31 o 
  -5 -10   8       37.42       59.00     22.80 o 
  -4 -10   8       67.00       85.46     23.53 o 
  -3 -10   8       97.79       95.97     21.47 o 
  -2 -10   8      133.81      131.71     22.15 o 
  -1 -10   8      429.84      496.56     26.74 o 
   0 -10   8      101.63      118.05     16.66 o 
   1 -10   8      501.23      508.16     21.36 o 
   2 -10   8      390.78      404.44     27.31 o 
   3 -10   8      275.67      210.57     31.09 o 
   4 -10   8       45.31       90.45     23.06 o 
   5 -10   8      142.66      133.21     24.83 o 
  -6  -9   8       94.60      118.15     31.99 o 
  -5  -9   8      115.56      148.81     30.76 o 
  -4  -9   8      341.15      303.75     49.39 o 
  -3  -9   8        6.46       19.90     20.61 o 
  -2  -9   8     1898.45     2131.86     85.96 o 
  -1  -9   8      918.48      852.71     29.09 o 
   0  -9   8        7.14       20.00     14.71 o 
   1  -9   8     1988.29     2351.19     33.21 o 
   2  -9   8       36.34       37.19     16.63 o 
   3  -9   8     1271.77     1239.23     63.16 o 
   4  -9   8      317.35      340.01     27.44 o 
   5  -9   8       18.47        4.90     29.01 o 
   6  -9   8       89.42       59.50     24.74 o 
  -6  -8   8       89.20       93.42     28.80 o 
  -5  -8   8     1474.69     1331.24     48.72 o 
  -4  -8   8      122.88      121.09     38.86 o 
  -3  -8   8      417.15      356.12     34.68 o 
  -2  -8   8       43.38       72.45     19.18 o 
  -1  -8   8        3.08        7.11     17.75 o 
   0  -8   8     4917.09     5799.74    173.40 o 
   1  -8   8      869.45      804.85     21.71 o 
   2  -8   8       31.55       22.41     14.34 o 
   3  -8   8      724.64      666.66     21.55 o 
   4  -8   8        0.02       15.15     21.53 o 
   5  -8   8      664.29      551.13     35.25 o 
   6  -8   8        8.30       -4.48     23.10 o 
  -6  -7   8      373.37      290.93     31.32 o 
  -5  -7   8       64.40       64.39     25.66 o 
  -4  -7   8       89.95       86.06     20.09 o 
  -3  -7   8       59.83       29.43     16.70 o 
  -2  -7   8      163.68      114.13     19.80 o 
  -1  -7   8     1268.50     1586.94     52.51 o 
   0  -7   8        0.16       -7.55     16.09 o 
   1  -7   8      547.74      576.48     26.98 o 
   2  -7   8      427.39      501.07     19.78 o 
   3  -7   8      676.97      703.36     23.90 o 
   4  -7   8      367.28      303.99     24.76 o 
   5  -7   8      370.56      347.19     33.80 o 
   6  -7   8       46.54       44.08     22.94 o 
   7  -7   8      314.18      292.68     37.16 o 
  -5  -6   8      341.09      370.55     30.21 o 
  -4  -6   8     2468.36     2320.68     80.15 o 
  -3  -6   8      140.62       99.31     17.76 o 
  -2  -6   8       33.33       37.86     16.67 o 
  -1  -6   8       60.57       64.19     16.38 o 
   0  -6   8      422.61      427.61     20.58 o 
   1  -6   8      405.39      580.61     23.22 o 
   2  -6   8      554.61      556.16     18.46 o 
   3  -6   8     1760.28     1646.88     30.71 o 
   4  -6   8     4098.21     3873.93    111.97 o 
   5  -6   8       70.27       91.34     22.32 o 
   6  -6   8      285.20      286.80     25.12 o 
   7  -6   8        0.13        1.62     22.40 o 
   8  -6   8        2.81       -5.71     23.52 o 
  -8  -5   8      406.03      380.18     35.34 o 
  -7  -5   8      841.92      821.91     40.77 o 
  -6  -5   8      352.54      360.72     29.49 o 
  -5  -5   8       47.34       36.67     13.20 o 
  -4  -5   8     1464.81     1531.70     31.90 o 
  -3  -5   8       22.17       30.62     13.08 o 
  -2  -5   8     1624.35     1571.37     30.13 o 
  -1  -5   8      229.31      290.61     17.82 o 
   0  -5   8       25.48       49.30     14.76 o 
   1  -5   8      426.03      721.49     51.40 o 
   2  -5   8      120.27      118.07     16.38 o 
   3  -5   8     1200.14     1216.70     33.56 o 
   4  -5   8     2261.16     2143.70     37.90 o 
   5  -5   8      602.92      538.01     59.20 o 
   6  -5   8      348.77      316.52     24.76 o 
   7  -5   8       32.00       45.38     21.69 o 
   8  -5   8       60.06       63.74     23.49 o 
  -8  -4   8       57.57       48.93     29.35 o 
  -7  -4   8       27.08        8.62     26.88 o 
  -6  -4   8      539.33      507.85     24.66 o 
  -5  -4   8      192.74      190.21     14.68 o 
  -4  -4   8     1871.70     1889.48     37.91 o 
  -3  -4   8      137.59      118.29     12.31 o 
  -2  -4   8      309.25      512.09     26.67 o 
  -1  -4   8      846.24      911.77     34.29 o 
   0  -4   8     1216.76     1184.28     25.04 o 
   1  -4   8     1890.44     2293.48     86.77 o 
   2  -4   8       93.32      119.57     35.28 o 
   3  -4   8      155.80      172.51     13.46 o 
   4  -4   8     5415.71     5059.19     39.88 o 
   5  -4   8     2442.28     2302.88     38.52 o 
   6  -4   8       35.23       51.17     19.26 o 
   7  -4   8      116.74      127.01     21.92 o 
   8  -4   8       62.73       58.72     22.66 o 
   9  -4   8      124.13      143.04     25.50 o 
  -8  -3   8        0.47      -14.92     29.81 o 
  -7  -3   8      869.03      883.00     67.78 o 
  -6  -3   8     1087.25     1129.21     60.84 o 
  -5  -3   8      396.75      391.10     19.42 o 
  -4  -3   8      684.06      750.05     23.37 o 
  -3  -3   8      606.00      562.30     22.55 o 
  -2  -3   8     2260.50     2556.40     45.10 o 
  -1  -3   8     1063.50     1042.06     22.14 o 
   0  -3   8       16.37       18.45     12.43 o 
   1  -3   8      178.94      171.84     21.47 o 
   2  -3   8      320.36      444.94     23.89 o 
   3  -3   8      466.95      546.09     25.86 o 
   4  -3   8     2272.92     2128.86     42.83 o 
   5  -3   8      113.89      100.59     18.38 o 
   6  -3   8     1177.69     1058.27     70.67 o 
   7  -3   8      863.22      776.82     91.96 o 
   8  -3   8       63.09       45.06     21.49 o 
   9  -3   8       78.94      140.34     25.51 o 
  -8  -2   8        2.89        0.78     20.64 o 
  -7  -2   8       18.96       19.58     20.05 o 
  -6  -2   8       43.37       54.84     18.37 o 
  -5  -2   8      362.70      341.68     16.26 o 
  -4  -2   8      180.73      187.55     13.54 o 
  -3  -2   8      735.89      793.38     32.18 o 
  -2  -2   8      833.52      953.10     24.05 o 
  -1  -2   8      120.82      128.41     10.83 o 
   0  -2   8       44.29       24.24     12.52 o 
   1  -2   8     1775.08     2283.60     29.64 o 
   2  -2   8      166.14      168.25     20.24 o 
   3  -2   8       57.14       55.41     14.00 o 
   4  -2   8       80.41       78.80     11.37 o 
   5  -2   8      113.11       86.07     20.42 o 
   6  -2   8       39.39       46.63     17.63 o 
   7  -2   8        0.04       18.12     19.56 o 
   8  -2   8      704.81      674.04     35.91 o 
   9  -2   8      115.05      114.13     24.62 o 
  10  -2   8       10.05       14.37     29.48 o 
  -8  -1   8      260.22      229.98     25.03 o 
  -7  -1   8       70.80       75.28     21.41 o 
  -6  -1   8      228.58      209.40     20.82 o 
  -5  -1   8      110.40       89.49     17.72 o 
  -4  -1   8        5.93       13.61     12.12 o 
  -3  -1   8     6620.85     6971.40     93.15 o 
  -2  -1   8      406.32      474.93     19.72 o 
  -1  -1   8     4027.80     5065.29     44.85 o 
   0  -1   8       65.21       79.22      9.91 o 
   1  -1   8      234.10      342.46     17.75 o 
   2  -1   8     2872.96     2659.18     21.77 o 
   3  -1   8     1912.18     1854.87     36.76 o 
   4  -1   8       49.33       57.61     10.94 o 
   5  -1   8     1000.44      948.13     24.72 o 
   6  -1   8        8.12      -10.41     16.06 o 
   7  -1   8      791.91      768.93     26.98 o 
   8  -1   8      561.25      538.42     50.83 o 
   9  -1   8       11.05       37.99     22.08 o 
  10  -1   8        4.39       19.17     23.08 o 
  -8   0   8        9.27       13.76     23.34 o 
  -7   0   8      146.18      137.88     22.90 o 
  -6   0   8     1316.07     1260.54     65.47 o 
  -5   0   8        0.04        6.11     16.42 o 
  -4   0   8     1592.53     1614.25     24.31 o 
  -3   0   8     1222.10     1170.60     37.77 o 
  -2   0   8      105.42      112.29     16.68 o 
  -1   0   8     7615.61     8483.81    189.75 o 
   0   0   8      682.88      853.18     23.75 o 
   1   0   8     3736.59     4009.70     65.08 o 
   2   0   8      159.38      252.38     12.56 o 
   3   0   8     1545.27     1438.30     23.29 o 
   4   0   8     1060.91     1036.61     27.13 o 
   5   0   8      177.32      151.26      9.04 o 
   6   0   8       21.14       34.16     16.80 o 
   7   0   8        4.86        7.38     16.64 o 
   8   0   8       16.59       22.60     18.20 o 
   9   0   8      596.38      617.10     40.27 o 
  10   0   8      203.69      195.95     26.11 o 
  -8   1   8        1.63        5.62     22.74 o 
  -7   1   8      292.92      252.22     40.69 o 
  -6   1   8        1.06       -1.28     19.40 o 
  -5   1   8     1727.76     1679.28     57.41 o 
  -4   1   8      492.16      449.96     22.11 o 
  -3   1   8      127.42       85.42     14.46 o 
  -2   1   8     4756.26     5166.85    189.61 o 
  -1   1   8      353.68      544.03     53.26 o 
   0   1   8       84.74       91.13      7.66 o 
   1   1   8      482.96      394.74     15.22 o 
   2   1   8      508.37      504.46     15.33 o 
   3   1   8     3471.01     3444.44     46.41 o 
   4   1   8      694.33      679.90     27.63 o 
   5   1   8       87.65       83.64      8.56 o 
   6   1   8      743.97      756.29     21.78 o 
   7   1   8        3.66        8.98     11.61 o 
   8   1   8      141.80      133.56     27.16 o 
   9   1   8       24.11       21.12     19.70 o 
  10   1   8        5.55        2.45     35.26 o 
  -8   2   8      313.64      236.56     38.33 o 
  -7   2   8        0.14       -7.52     21.72 o 
  -6   2   8      599.38      586.60     27.23 o 
  -5   2   8     1627.06     1421.83     47.41 o 
  -4   2   8       71.93       49.84     23.88 o 
  -3   2   8      118.03      117.66     21.24 o 
  -2   2   8       48.38       66.06     15.76 o 
  -1   2   8      753.42     1037.52     22.77 o 
   0   2   8      528.51      408.91     16.43 o 
   1   2   8      278.98      248.21     11.79 o 
   2   2   8      284.90      362.57      9.89 o 
   3   2   8      139.48      139.57      9.00 o 
   4   2   8        3.67        4.06      8.01 o 
   5   2   8     2268.10     2292.71     35.28 o 
   6   2   8      816.85      802.68     23.57 o 
   7   2   8       29.64       26.64     11.85 o 
   8   2   8      405.02      422.79     17.15 o 
   9   2   8        4.75        6.54     13.63 o 
  10   2   8      106.77      128.15     37.64 o 
  -8   3   8      140.26      136.97     37.17 o 
  -7   3   8      720.95      706.05     44.58 o 
  -6   3   8      812.28      713.14     42.77 o 
  -5   3   8       70.00       56.03     27.75 o 
  -4   3   8     1236.01     1097.20     41.55 o 
  -3   3   8      941.35      853.63     43.41 o 
  -2   3   8       25.69       42.06     13.40 o 
  -1   3   8        4.03       14.00     12.21 o 
   0   3   8      129.82      139.26     13.96 o 
   1   3   8     1446.70     1789.15     26.23 o 
   2   3   8     4723.89     5377.85     27.90 o 
   3   3   8       64.04       72.41      8.39 o 
   4   3   8      818.06      842.21     24.76 o 
   5   3   8       51.81       33.42      8.78 o 
   6   3   8      657.50      596.79     16.04 o 
   7   3   8     2606.73     2731.99    118.38 o 
   8   3   8      161.90      145.10     16.33 o 
   9   3   8      179.51      196.84     25.03 o 
  10   3   8      119.81      105.07     23.50 o 
  11   3   8        1.29       55.55     40.24 o 
  -7   4   8      170.07       95.76     35.97 o 
  -6   4   8       30.02       29.14     29.50 o 
  -5   4   8      265.09      212.57     30.59 o 
  -4   4   8      677.72      635.87     34.88 o 
  -3   4   8     1518.33     1533.62     34.97 o 
  -2   4   8      803.58      807.49     21.14 o 
  -1   4   8     1139.07     1436.94     25.85 o 
   0   4   8       79.29      105.09     13.29 o 
   1   4   8     2127.14     2607.77     24.65 o 
   2   4   8      857.59      825.05     10.92 o 
   3   4   8     1729.10     1723.43     24.70 o 
   4   4   8     3173.79     3032.38     31.88 o 
   5   4   8      645.92      608.97     13.89 o 
   6   4   8     3574.35     3306.61     55.57 o 
   7   4   8       51.46       67.00     13.00 o 
   8   4   8      141.91      123.60     22.48 o 
   9   4   8      226.59      283.00     28.22 o 
  10   4   8       11.49        6.78     24.58 o 
  11   4   8       28.00       23.56     30.07 o 
  -7   5   8       30.12       37.81     32.81 o 
  -6   5   8      116.22      101.74     33.59 o 
  -5   5   8       49.57       28.08     28.04 o 
  -4   5   8       57.24       70.38     25.50 o 
  -3   5   8       75.12       49.93     14.38 o 
  -2   5   8      795.59      951.57     44.86 o 
  -1   5   8       15.15       17.71     12.49 o 
   0   5   8      183.06      229.92     14.79 o 
   1   5   8       86.61      160.39     11.02 o 
   2   5   8      418.04      327.22     20.69 o 
   3   5   8      806.30      814.15     31.33 o 
   4   5   8       95.66       82.84     16.09 o 
   5   5   8      735.76      740.07     17.38 o 
   6   5   8        1.30        3.29     11.72 o 
   7   5   8     1146.06     1259.36     38.36 o 
   8   5   8     1224.36     1281.23     42.19 o 
   9   5   8      264.06      309.80     29.83 o 
  10   5   8      172.30      182.42     30.62 o 
  11   5   8      137.02      180.07     31.40 o 
  -7   6   8       22.89       14.19     35.02 o 
  -6   6   8      759.68      655.62     44.71 o 
  -5   6   8      258.67      205.38     33.52 o 
  -4   6   8     2199.65     1934.95     53.48 o 
  -3   6   8     1308.79     1218.72     41.12 o 
  -2   6   8      448.51      475.76     22.02 o 
  -1   6   8     2743.51     2959.64     35.38 o 
   0   6   8     4898.64     5896.39    190.22 o 
   1   6   8      374.84      575.61     16.66 o 
   2   6   8      612.71      641.93     14.60 o 
   3   6   8     1075.88      985.86     50.91 o 
   4   6   8     2463.97     2387.61     31.09 o 
   5   6   8     2072.03     2007.96     36.51 o 
   6   6   8      246.90      191.83     25.48 o 
   7   6   8       88.19       97.68     21.75 o 
   8   6   8      488.42      574.42     32.39 o 
   9   6   8       32.21       32.12     24.01 o 
  10   6   8      685.17      949.25     44.45 o 
  11   6   8       29.59       20.77     27.28 o 
  -6   7   8      269.67      277.30     37.84 o 
  -5   7   8       10.12       -0.35     30.02 o 
  -4   7   8      442.07      401.62     34.26 o 
  -3   7   8      667.59      573.33     34.07 o 
  -2   7   8     2121.69     2374.11     34.56 o 
  -1   7   8      461.25      496.08     32.18 o 
   0   7   8        2.27        0.35     10.94 o 
   1   7   8      410.99      404.96     18.04 o 
   2   7   8     1304.87     1341.58     19.08 o 
   3   7   8     1039.33      953.72     48.56 o 
   4   7   8      207.83      210.11     15.32 o 
   5   7   8        4.23        2.31     13.16 o 
   6   7   8     2610.39     2508.31     71.79 o 
   7   7   8       93.43       79.03     14.87 o 
   8   7   8        8.26        2.77     22.18 o 
   9   7   8      816.95      896.00     40.94 o 
  10   7   8        1.82       29.58     26.87 o 
  11   7   8        2.31       -0.40     28.69 o 
  -6   8   8       36.22       24.93     33.21 o 
  -5   8   8      998.55      964.72     47.50 o 
  -4   8   8       44.59       65.62     29.87 o 
  -3   8   8      218.65      210.83     29.82 o 
  -2   8   8       62.10       70.07     15.23 o 
  -1   8   8      108.45       93.52     14.76 o 
   0   8   8     3302.76     3763.84     77.38 o 
   1   8   8       21.01       46.76     10.70 o 
   2   8   8      175.17      162.39     11.15 o 
   3   8   8      346.57      362.92     20.71 o 
   4   8   8      379.70      320.16     17.69 o 
   5   8   8     5181.87     4967.55     86.14 o 
   6   8   8       66.13       61.38     15.24 o 
   7   8   8       82.30       68.55     15.01 o 
   8   8   8      543.08      690.31     36.18 o 
   9   8   8      206.18      188.42     29.66 o 
  10   8   8      571.11      715.08     41.18 o 
  11   8   8      229.83      232.18     35.37 o 
  -6   9   8      143.50      136.22     36.44 o 
  -5   9   8       95.42      121.47     35.06 o 
  -4   9   8      173.73      164.70     31.05 o 
  -3   9   8     1627.56     1636.02     49.57 o 
  -2   9   8      262.83      239.83     33.71 o 
  -1   9   8     2795.44     3405.61     40.57 o 
   0   9   8       16.23       16.81     11.82 o 
   1   9   8        0.35        1.21     10.98 o 
   2   9   8       74.54       29.94     14.61 o 
   3   9   8      275.14      276.97     24.11 o 
   4   9   8       67.61       43.80     15.07 o 
   5   9   8      265.79      270.98     17.63 o 
   6   9   8       40.25       39.25     15.50 o 
   7   9   8     1131.48     1026.27     62.23 o 
   8   9   8      217.09      199.43     29.28 o 
   9   9   8       44.00       30.55     25.83 o 
  10   9   8      552.85      702.68     41.95 o 
  -5  10   8       15.77        1.21     31.03 o 
  -4  10   8      555.81      610.27     41.43 o 
  -3  10   8      234.92      123.37     28.09 o 
  -2  10   8      152.83      121.73     26.10 o 
  -1  10   8      826.78      933.24     21.37 o 
   0  10   8       48.52       50.18     12.59 o 
   1  10   8       99.19       88.93     17.36 o 
   2  10   8      187.22      165.85     17.99 o 
   3  10   8        1.88        4.54     15.57 o 
   4  10   8      436.68      380.31     20.08 o 
   5  10   8        6.02        5.35     15.35 o 
   6  10   8      264.48      199.26     27.96 o 
   7  10   8      181.00      181.42     18.99 o 
   8  10   8       69.31      103.26     28.72 o 
   9  10   8      785.87      915.16     43.94 o 
  10  10   8       22.45       19.66     27.88 o 
  -5  11   8       20.81       17.50     32.15 o 
  -4  11   8      245.75      226.32     32.98 o 
  -3  11   8      673.99      665.49     39.13 o 
  -2  11   8     1299.60     1404.79     34.66 o 
  -1  11   8       17.01       22.43     14.08 o 
   0  11   8       21.26       22.19     16.87 o 
   1  11   8     1508.65     1662.80     33.54 o 
   2  11   8       83.00       88.04     17.68 o 
   3  11   8     2136.46     2065.02    142.71 o 
   4  11   8      105.07       89.32     17.91 o 
   5  11   8       26.02       33.77     16.18 o 
   6  11   8      496.59      489.80     23.10 o 
   7  11   8      606.16      628.88     25.51 o 
   8  11   8      520.36      521.36     24.37 o 
   9  11   8       26.25       36.91     27.83 o 
  10  11   8       83.25      118.49     30.89 o 
  -4  12   8       15.05       17.52     28.42 o 
  -3  12   8       48.97       64.06     27.18 o 
  -2  12   8        2.16       13.34     31.23 o 
  -1  12   8      518.01      540.93     25.33 o 
   0  12   8     1350.27     1530.64     34.47 o 
   1  12   8      162.32      124.71     19.40 o 
   2  12   8        3.71       17.13     19.65 o 
   3  12   8       24.04       32.04     26.62 o 
   4  12   8       53.63       55.89     17.29 o 
   5  12   8      958.97      957.91     36.68 o 
   6  12   8       92.38       62.31     18.69 o 
   7  12   8       45.76       51.64     26.13 o 
   8  12   8       12.66        0.09     20.33 o 
   9  12   8      612.96      709.70     41.53 o 
  10  12   8      163.90      202.00     33.86 o 
  -4  13   8      186.14      263.60     39.51 o 
  -3  13   8        0.93       10.84     30.90 o 
  -2  13   8       30.57       48.62     33.35 o 
  -1  13   8      898.29     1101.87     47.03 o 
   0  13   8        8.86        9.02     19.45 o 
   1  13   8     2126.65     2317.22     64.35 o 
   2  13   8      291.21      324.34     22.96 o 
   3  13   8       36.26       45.44     17.85 o 
   4  13   8       55.52       44.38     18.91 o 
   5  13   8        4.76        1.15     18.00 o 
   6  13   8      112.60      117.83     29.85 o 
   7  13   8       56.44       65.87     20.89 o 
   8  13   8       56.89       71.02     21.53 o 
   9  13   8        9.13       30.89     28.71 o 
  -3  14   8        1.35       34.30     33.76 o 
  -2  14   8       82.33       84.35     33.17 o 
  -1  14   8      139.57       98.68     29.62 o 
   0  14   8      244.80      261.98     22.87 o 
   1  14   8       48.89       85.83     23.16 o 
   2  14   8        1.14       14.29     18.58 o 
   3  14   8      242.56      254.46     23.31 o 
   4  14   8       79.43       66.55     20.13 o 
   5  14   8      143.99      145.50     24.09 o 
   6  14   8       31.20       23.56     19.83 o 
   7  14   8        0.31      -18.66     20.39 o 
   8  14   8       48.02       31.52     20.47 o 
   9  14   8        9.21       12.75     28.69 o 
  -1  15   8      223.21      206.42     33.41 o 
   0  15   8        0.15       -2.92     20.62 o 
   1  15   8        8.52       22.92     19.52 o 
   2  15   8      995.11     1082.10     33.21 o 
   3  15   8      277.52      283.46     40.56 o 
   4  15   8        2.05        1.04     19.78 o 
   5  15   8      109.66      128.58     22.23 o 
   6  15   8       98.48      101.41     22.57 o 
   7  15   8      530.98      622.51     37.29 o 
   8  15   8      451.61      493.07     28.95 o 
   1  16   8        3.38        5.03     20.10 o 
   2  16   8        1.15        8.04     21.10 o 
   3  16   8      113.72      123.84     22.13 o 
   4  16   8      511.19      505.79     29.32 o 
   5  16   8      158.79      119.62     23.59 o 
   6  16   8       33.88       23.48     22.90 o 
   7  16   8        0.31        1.87     21.26 o 
   8  16   8       33.23       34.56     33.06 o 
   1  17   8       92.58       91.39     33.51 o 
   2  17   8      116.35       87.83     33.19 o 
   3  17   8       79.16       63.06     35.71 o 
   4  17   8       65.04       55.85     21.98 o 
   5  17   8        5.46        4.40     21.99 o 
   6  17   8      323.62      389.53     38.78 o 
   5  18   8      860.37      819.05     43.99 o 
  -3 -12   9       47.94       63.99     24.00 o 
  -2 -12   9      916.08      904.99    110.77 o 
  -1 -12   9       12.47       27.04     24.41 o 
   0 -12   9        1.48       -3.14     22.67 o 
   1 -12   9      147.75      166.22     39.58 o 
   3 -12   9      170.25      207.04     32.66 o 
  -5 -11   9      424.90      431.62     29.61 o 
  -4 -11   9      164.89      160.20     29.45 o 
  -3 -11   9       12.50       23.44     22.71 o 
  -2 -11   9       35.62       47.51     32.98 o 
  -1 -11   9       81.98       79.98     23.23 o 
   0 -11   9     1002.14     1178.70     41.75 o 
   1 -11   9       59.06       96.10     23.54 o 
   2 -11   9      271.53      278.55     19.95 o 
   3 -11   9      166.21      151.15     25.64 o 
   4 -11   9       23.57       45.45     29.76 o 
  -6 -10   9      151.49      169.44     35.34 o 
  -5 -10   9        1.04        2.53     22.27 o 
  -4 -10   9      159.33      129.80     23.76 o 
  -3 -10   9      201.49      173.12     24.32 o 
  -2 -10   9        8.89       -4.36     21.48 o 
  -1 -10   9      247.73      237.89     23.53 o 
   0 -10   9       17.52       45.41     16.10 o 
   1 -10   9       39.00       36.88     16.65 o 
   2 -10   9      740.32      727.95     25.10 o 
   3 -10   9       70.66       84.42     29.96 o 
   4 -10   9      379.08      260.45     26.99 o 
  -6  -9   9        1.78       46.12     28.67 o 
  -5  -9   9      220.28      174.87     33.54 o 
  -4  -9   9      438.50      340.05     56.28 o 
  -3  -9   9       37.35       23.78     20.28 o 
  -2  -9   9      157.83      139.19     23.53 o 
  -1  -9   9     1507.13     1695.43     37.64 o 
   0  -9   9      115.34      114.98     16.91 o 
   1  -9   9      387.11      409.82     20.04 o 
   2  -9   9       36.04       40.85     15.81 o 
   3  -9   9        2.08       29.47     21.84 o 
   4  -9   9      390.35      383.03     28.96 o 
   5  -9   9        3.99       -0.31     24.14 o 
  -6  -8   9       34.23       47.00     29.69 o 
  -5  -8   9       39.50       29.38     28.20 o 
  -4  -8   9       82.74       71.82     26.59 o 
  -3  -8   9      244.85      213.06     22.07 o 
  -2  -8   9      836.78      807.02     28.83 o 
  -1  -8   9       26.22        5.37     18.09 o 
   0  -8   9       10.15       24.39     18.76 o 
   1  -8   9      896.69      871.08     23.05 o 
   2  -8   9      298.48      254.59     18.43 o 
   3  -8   9      774.30      746.71     45.07 o 
   4  -8   9       30.89       18.19     21.60 o 
   5  -8   9        5.78       25.06     23.56 o 
   6  -8   9       25.31       16.14     23.88 o 
  -6  -7   9       78.77       70.69     26.49 o 
  -5  -7   9      378.76      388.58     35.26 o 
  -4  -7   9      286.31      288.00     29.21 o 
  -3  -7   9      700.01      603.10     26.41 o 
  -2  -7   9       13.78       19.65     17.48 o 
  -1  -7   9      669.81      666.47     26.21 o 
   0  -7   9     1694.60     1711.73     35.33 o 
   1  -7   9       11.59       10.94     17.60 o 
   2  -7   9        9.03        7.76     14.36 o 
   3  -7   9       58.45       54.66     18.05 o 
   4  -7   9     2134.52     1996.45     43.49 o 
   5  -7   9      841.44      764.15     50.09 o 
   6  -7   9      132.09      124.92     25.31 o 
   7  -7   9       10.74        9.93     32.52 o 
  -5  -6   9      531.82      388.34     34.18 o 
  -4  -6   9      447.73      349.71     18.64 o 
  -3  -6   9       69.41       46.27     18.18 o 
  -2  -6   9        9.54       17.13     16.08 o 
  -1  -6   9       52.47       26.35     16.66 o 
   0  -6   9        0.04       13.23     16.69 o 
   1  -6   9     1704.20     1893.95     60.16 o 
   2  -6   9        5.01        8.66     13.93 o 
   3  -6   9     1772.38     1737.72     28.31 o 
   4  -6   9      336.00      335.95     25.19 o 
   5  -6   9        4.75       -3.61     20.75 o 
   6  -6   9        6.23      -11.01     21.43 o 
   7  -6   9      201.12      191.26     25.93 o 
  -5  -5   9     1353.25     1303.60     95.18 o 
  -4  -5   9     1450.91     1295.33     78.17 o 
  -3  -5   9      846.09      837.27     34.23 o 
  -2  -5   9      195.18      220.68     27.64 o 
  -1  -5   9        0.53       25.90     16.03 o 
   0  -5   9       67.05       63.64     16.20 o 
   1  -5   9       15.77       48.29     17.40 o 
   2  -5   9       29.74       55.39     17.86 o 
   3  -5   9      583.23      594.30     34.48 o 
   4  -5   9      101.81      107.34     14.41 o 
   5  -5   9      404.17      300.70     50.98 o 
   6  -5   9       86.99      103.24     22.72 o 
   7  -5   9        2.35        1.62     22.30 o 
   8  -5   9       99.41       97.08     24.19 o 
  -8  -4   9     1215.02     1339.83     54.37 o 
  -7  -4   9       38.27       19.38     25.87 o 
  -6  -4   9      507.41      442.57     24.71 o 
  -5  -4   9       16.72       18.31     13.47 o 
  -4  -4   9      129.97      110.67     18.48 o 
  -3  -4   9     1553.10     1625.27     52.37 o 
  -2  -4   9     1486.41     1699.20     34.51 o 
  -1  -4   9       93.43      181.22     16.61 o 
   0  -4   9        0.35        4.34     14.54 o 
   1  -4   9      307.45      369.66     19.98 o 
   2  -4   9      416.21      475.61     21.44 o 
   3  -4   9      369.33      389.64     31.05 o 
   4  -4   9      132.40       97.56     13.73 o 
   5  -4   9       62.43       55.40     27.37 o 
   6  -4   9       38.74       24.54     21.00 o 
   7  -4   9      430.25      394.91     32.98 o 
   8  -4   9      703.80      667.80     31.15 o 
  -8  -3   9      102.09      112.28     33.10 o 
  -7  -3   9      232.51      236.92     23.94 o 
  -6  -3   9      136.92      126.89     20.22 o 
  -5  -3   9       86.50       65.79     14.06 o 
  -4  -3   9     1451.07     1438.30     38.21 o 
  -3  -3   9       68.01       49.96      9.99 o 
  -2  -3   9     2048.24     2053.32     33.75 o 
  -1  -3   9     1788.80     2059.36     30.16 o 
   0  -3   9        0.93        9.89     13.83 o 
   1  -3   9      936.03     1057.02     24.12 o 
   2  -3   9      756.89      777.12     22.99 o 
   3  -3   9      794.53      841.26     23.47 o 
   4  -3   9     3131.75     3034.02     32.11 o 
   5  -3   9       47.18       38.71     17.34 o 
   6  -3   9      611.11      526.79     34.09 o 
   7  -3   9      149.26       92.35     21.35 o 
   8  -3   9      274.09      227.29     32.73 o 
   9  -3   9      615.16      632.65     79.73 o 
  -8  -2   9       32.24       17.28     21.76 o 
  -7  -2   9      392.49      336.24     45.33 o 
  -6  -2   9       48.83       25.19     18.90 o 
  -5  -2   9        3.77        6.35     17.31 o 
  -4  -2   9       39.31       33.98     12.86 o 
  -3  -2   9      961.29      987.72     24.68 o 
  -2  -2   9     3550.73     4205.46     46.40 o 
  -1  -2   9      367.46      468.39     20.37 o 
   0  -2   9       21.74       34.96     12.64 o 
   1  -2   9      908.23     1003.84     60.19 o 
   2  -2   9        3.82        8.59     13.84 o 
   3  -2   9      508.72      453.71     19.21 o 
   4  -2   9      134.12      144.44     13.05 o 
   5  -2   9      971.04      957.54     26.34 o 
   6  -2   9     1342.78     1238.07     30.29 o 
   7  -2   9       49.38       70.05     20.27 o 
   8  -2   9     1148.05     1281.59    105.66 o 
   9  -2   9        6.42        9.67     21.72 o 
  -8  -1   9        4.08        0.02     22.13 o 
  -7  -1   9        0.05        2.05     20.68 o 
  -6  -1   9      355.54      351.64     34.34 o 
  -5  -1   9      981.97      981.37     51.86 o 
  -4  -1   9        2.01       18.53     12.84 o 
  -3  -1   9     1938.09     2068.14     32.98 o 
  -2  -1   9       18.69       38.66     15.87 o 
  -1  -1   9      174.79      185.25     15.05 o 
   0  -1   9     3686.56     3663.12     42.16 o 
   1  -1   9       92.01      106.42      8.52 o 
   2  -1   9       14.79       46.35     12.32 o 
   3  -1   9        1.04       15.31     12.94 o 
   4  -1   9       30.74       27.37     11.37 o 
   5  -1   9      136.55      113.03     12.33 o 
   6  -1   9       58.51       51.14     17.25 o 
   7  -1   9       50.43       65.59     18.64 o 
   8  -1   9      257.18      260.27     23.24 o 
   9  -1   9       42.55       38.96     22.92 o 
  10  -1   9      532.96      665.87     34.48 o 
  -8   0   9      307.96      417.35     28.54 o 
  -7   0   9       36.37       50.66     21.49 o 
  -6   0   9       26.47       24.94     25.57 o 
  -5   0   9      134.15      101.83     19.64 o 
  -4   0   9       38.88       41.22     12.96 o 
  -3   0   9      471.25      380.88     29.98 o 
  -2   0   9      685.03      903.05     77.41 o 
  -1   0   9     2501.36     2696.81     63.25 o 
   0   0   9       19.04       22.68      8.72 o 
   1   0   9     4587.54     5627.53     53.25 o 
   2   0   9     4359.99     5513.94     42.65 o 
   3   0   9       58.47       66.73      7.88 o 
   4   0   9      108.86      102.10     13.94 o 
   5   0   9      465.72      434.81     14.90 o 
   6   0   9      157.10      129.50     17.94 o 
   7   0   9     2718.77     2698.97     41.09 o 
   8   0   9        3.59       -1.76     19.23 o 
   9   0   9       12.69        8.77     21.33 o 
  10   0   9       19.95       38.47     25.58 o 
  -8   1   9        8.36       -6.61     32.88 o 
  -7   1   9      147.44      176.76     48.98 o 
  -6   1   9       66.04       83.43     21.05 o 
  -5   1   9      381.93      264.77     32.82 o 
  -4   1   9       91.05       63.31     21.32 o 
  -3   1   9     1247.58     1294.47     28.40 o 
  -2   1   9       83.39       85.86     15.40 o 
  -1   1   9       28.04       45.91     14.37 o 
   0   1   9       23.82       28.65     13.14 o 
   1   1   9     6177.04     7883.25     39.42 o 
   2   1   9      376.06      358.59     10.83 o 
   3   1   9     2468.85     2475.29     21.78 o 
   4   1   9     1211.77     1144.19     21.24 o 
   5   1   9      226.41      219.44     10.00 o 
   6   1   9     1585.19     1537.37     45.73 o 
   7   1   9       19.77       22.35     16.85 o 
   8   1   9        4.83       10.92     18.72 o 
   9   1   9      155.92      162.26     25.27 o 
  10   1   9       39.67       21.90     36.14 o 
  -7   2   9      262.81      233.83     38.27 o 
  -6   2   9      130.29       64.40     31.04 o 
  -5   2   9       46.48       19.77     27.98 o 
  -4   2   9      326.14      274.53     30.06 o 
  -3   2   9      852.83      970.19     38.77 o 
  -2   2   9      575.65      677.05     22.03 o 
  -1   2   9       36.32       52.06     13.50 o 
   0   2   9       46.70       43.13     13.65 o 
   1   2   9      712.41      822.09     22.55 o 
   2   2   9     8034.91     8746.02     42.58 o 
   3   2   9     4027.77     3850.10     66.99 o 
   4   2   9      309.24      297.05     11.14 o 
   5   2   9       24.95       21.36      8.63 o 
   6   2   9       88.57       65.68     11.04 o 
   7   2   9       25.90       42.29     11.39 o 
   8   2   9      508.18      513.02     26.46 o 
   9   2   9       25.44       44.13     29.33 o 
  10   2   9      243.44      289.22     40.87 o 
  -7   3   9        5.45       20.30     33.01 o 
  -6   3   9      912.75      939.13     47.65 o 
  -5   3   9      650.08      588.70     38.46 o 
  -4   3   9      533.13      436.80     32.99 o 
  -3   3   9      481.23      507.63     21.64 o 
  -2   3   9       25.81       27.19     13.91 o 
  -1   3   9     1503.24     1504.76     35.67 o 
   0   3   9     1103.89     1272.55     24.92 o 
   1   3   9     1457.90     1494.96     32.09 o 
   2   3   9        0.34       16.39      7.29 o 
   3   3   9      149.98      153.36     10.24 o 
   4   3   9     2321.24     2242.68     22.40 o 
   5   3   9      692.26      614.31     13.24 o 
   6   3   9        1.48        2.10      8.92 o 
   7   3   9     1600.25     1661.35     49.11 o 
   8   3   9      568.43      518.65     23.87 o 
   9   3   9       80.10      119.34     19.61 o 
  10   3   9      183.52      243.70     41.21 o 
  -7   4   9     1095.44     1048.66     52.48 o 
  -6   4   9        6.94       12.85     31.33 o 
  -5   4   9       87.67       71.05     30.38 o 
  -4   4   9       12.00       -7.64     27.12 o 
  -3   4   9        0.16        5.24     16.71 o 
  -2   4   9     1007.29     1049.96     40.85 o 
  -1   4   9      174.54      181.81     15.78 o 
   0   4   9       96.90      133.47     14.64 o 
   1   4   9       58.44       37.47     10.51 o 
   2   4   9     2559.77     2733.54     25.88 o 
   3   4   9     8298.82     8768.75     72.76 o 
   4   4   9     2374.36     2196.49     28.82 o 
   5   4   9       19.40       17.18      9.24 o 
   6   4   9     1038.74      901.69     20.71 o 
   7   4   9      513.53      490.81     18.48 o 
   8   4   9        3.00        0.00     21.05 o 
   9   4   9      168.41      164.76     26.67 o 
  10   4   9      149.10      178.30     22.72 o 
  11   4   9      617.07      801.94     50.36 o 
  -7   5   9       30.51       14.05     32.85 o 
  -6   5   9      146.39      128.85     34.28 o 
  -5   5   9     1094.68      994.31     46.06 o 
  -4   5   9      131.34      142.20     29.19 o 
  -3   5   9      290.97      309.72     24.75 o 
  -2   5   9      255.82      225.29     17.06 o 
  -1   5   9      191.60      282.84     17.14 o 
   0   5   9      675.79      723.78     20.71 o 
   1   5   9     1688.80     1767.06     23.92 o 
   2   5   9      292.52      318.68     12.85 o 
   3   5   9      672.19      748.98     19.87 o 
   4   5   9     2474.80     2681.48     32.90 o 
   5   5   9     4173.67     3982.91     30.69 o 
   6   5   9      365.22      367.26     17.54 o 
   7   5   9       19.95       19.60     20.17 o 
   8   5   9     1035.81     1167.23     40.63 o 
   9   5   9       15.77       14.47     21.87 o 
  10   5   9      633.71      789.94     40.84 o 
  11   5   9      318.73      300.47     32.78 o 
  -6   6   9      562.21      541.61     43.16 o 
  -5   6   9        2.67       19.79     28.93 o 
  -4   6   9        3.21       16.79     26.35 o 
  -3   6   9     1174.59     1173.75     42.42 o 
  -2   6   9      312.45      277.39     18.23 o 
  -1   6   9        1.89       11.33     14.28 o 
   0   6   9        1.33       13.53     13.10 o 
   1   6   9       20.48       26.93     10.49 o 
   2   6   9     1177.09     1362.50     33.64 o 
   3   6   9        7.35        6.72     12.12 o 
   4   6   9       14.28       10.93     12.66 o 
   5   6   9      894.79      820.14     21.70 o 
   6   6   9      131.63      121.42     14.98 o 
   7   6   9     1479.82     1350.17     40.74 o 
   8   6   9       48.31       52.06     23.68 o 
   9   6   9      149.74      137.21     25.79 o 
  10   6   9       88.52      151.04     30.12 o 
  11   6   9        7.91       19.95     26.63 o 
  -6   7   9      487.56      486.38     42.13 o 
  -5   7   9      110.16      123.88     33.09 o 
  -4   7   9     1786.16     1722.83     54.39 o 
  -3   7   9      103.15       62.31     25.91 o 
  -2   7   9      342.69      329.00     19.37 o 
  -1   7   9     3539.85     4465.39    210.26 o 
   0   7   9      142.90      144.58     15.74 o 
   1   7   9     1869.06     2313.27     43.39 o 
   2   7   9       18.30       48.42     10.83 o 
   3   7   9      225.99      159.24     15.07 o 
   4   7   9     3467.54     3422.28     39.06 o 
   5   7   9      270.13      238.51     16.12 o 
   6   7   9      354.31      284.21     52.70 o 
   7   7   9       10.11       19.27     14.26 o 
   8   7   9      181.23      200.95     26.32 o 
   9   7   9     1037.27     1282.61     46.70 o 
  10   7   9       70.63       80.27     27.71 o 
  11   7   9       10.72       27.42     29.33 o 
  -6   8   9        1.23        4.97     33.27 o 
  -5   8   9        6.64        9.45     32.45 o 
  -4   8   9       62.37       60.05     28.69 o 
  -3   8   9     1293.48     1305.51     46.32 o 
  -2   8   9     2979.95     3355.34     70.73 o 
  -1   8   9       47.11       43.38     15.62 o 
   0   8   9       96.53       97.24     12.94 o 
   1   8   9      594.55      599.65     16.86 o 
   2   8   9      137.53      111.18     11.49 o 
   3   8   9     2914.80     2800.15     37.41 o 
   4   8   9        2.49        0.41     14.40 o 
   5   8   9      238.32      235.83     33.97 o 
   6   8   9     1697.77     1706.01    142.03 o 
   7   8   9      329.62      317.42     22.27 o 
   8   8   9      546.18      525.93     33.98 o 
   9   8   9       91.41       87.94     27.12 o 
  10   8   9      312.37      390.62     35.48 o 
  11   8   9        6.83       27.63     30.36 o 
  -5   9   9      281.86      276.37     38.30 o 
  -4   9   9      324.60      361.85     36.98 o 
  -3   9   9      445.40      417.40     34.73 o 
  -2   9   9      118.77      105.60     17.18 o 
  -1   9   9     2450.54     2712.82     38.58 o 
   0   9   9      256.99      251.85     15.00 o 
   1   9   9       26.00       37.37     11.94 o 
   2   9   9      271.68      255.41     34.02 o 
   3   9   9        1.26        7.75     15.62 o 
   4   9   9     1670.17     1573.64     30.83 o 
   5   9   9     1435.92     1337.70     89.55 o 
   6   9   9     1004.24     1044.19     27.56 o 
   7   9   9        0.21       -2.73     15.69 o 
   8   9   9      454.26      499.63     34.61 o 
   9   9   9       34.20       25.69     26.97 o 
  10   9   9      560.70      592.78     39.03 o 
  -5  10   9       14.24       -6.20     32.13 o 
  -4  10   9      146.53      197.88     34.95 o 
  -3  10   9      366.46      303.17     34.07 o 
  -2  10   9       46.20       32.60     24.51 o 
  -1  10   9      212.52      209.07     22.96 o 
   0  10   9        1.78       -2.09     12.42 o 
   1  10   9     3833.42     4062.93     51.43 o 
   2  10   9      453.71      379.85     21.24 o 
   3  10   9       71.43       55.57     17.05 o 
   4  10   9      390.59      356.81     21.28 o 
   5  10   9        3.38        1.93     16.19 o 
   6  10   9       11.20        8.77     16.04 o 
   7  10   9      302.93      294.47     20.85 o 
   8  10   9       12.46      -10.20     26.16 o 
   9  10   9       21.87       20.52     27.64 o 
  10  10   9      116.28      141.80     32.43 o 
  -5  11   9      108.92      118.37     34.72 o 
  -4  11   9       47.37       53.99     30.35 o 
  -3  11   9      167.12      165.50     31.71 o 
  -2  11   9       14.79       17.17     19.26 o 
  -1  11   9      378.69      348.68     17.31 o 
   0  11   9     1051.26     1073.81     29.77 o 
   1  11   9      657.13      724.34     61.61 o 
   2  11   9      289.46      283.68     27.28 o 
   3  11   9      237.25      235.45     20.82 o 
   4  11   9      170.65      154.64     28.63 o 
   5  11   9      219.81      201.17     47.10 o 
   6  11   9      108.48      108.42     22.81 o 
   7  11   9      680.29      677.83     48.06 o 
   8  11   9      187.47      203.61     21.72 o 
   9  11   9      492.81      523.65     39.77 o 
  10  11   9        4.85       -9.21     29.17 o 
  -4  12   9      223.10      196.74     35.00 o 
  -3  12   9      339.13      379.57     35.90 o 
  -2  12   9      606.98      743.08     44.98 o 
  -1  12   9       89.62      131.99     20.82 o 
   0  12   9        1.34        2.29     18.37 o 
   1  12   9        0.71       -3.49     18.34 o 
   2  12   9     1383.32     1416.59     33.36 o 
   3  12   9     1308.63     1289.15     32.36 o 
   4  12   9        1.05       14.65     17.57 o 
   5  12   9        5.65        1.66     17.60 o 
   6  12   9      427.42      366.24     23.66 o 
   7  12   9      275.90      311.91     23.75 o 
   8  12   9       47.92       48.34     19.63 o 
   9  12   9       13.23       15.50     29.06 o 
  10  12   9      561.32      730.02     45.38 o 
  -3  13   9        1.36       20.67     33.11 o 
  -2  13   9        3.70       33.92     30.77 o 
  -1  13   9      518.35      623.47     42.03 o 
   0  13   9       82.26      110.34     27.92 o 
   1  13   9      217.57      216.34     21.61 o 
   2  13   9      249.21      244.38     22.29 o 
   3  13   9        2.53        8.11     18.63 o 
   4  13   9      522.95      481.56     25.66 o 
   5  13   9      189.29      181.21     22.39 o 
   6  13   9      137.01      134.79     21.39 o 
   7  13   9      301.50      282.52     24.30 o 
   8  13   9       64.03       62.41     20.98 o 
   9  13   9      361.32      512.42     40.49 o 
  -3  14   9        0.03        8.87     32.72 o 
  -2  14   9       24.25       42.41     31.06 o 
  -1  14   9       59.79       62.55     31.16 o 
   0  14   9        6.17        0.27     20.17 o 
   1  14   9     1123.66     1181.58     39.01 o 
   2  14   9       42.31       30.52     20.35 o 
   3  14   9      383.53      328.03     34.48 o 
   4  14   9        5.13       10.12     19.73 o 
   5  14   9       56.18       39.60     20.80 o 
   6  14   9      541.16      554.64     28.31 o 
   7  14   9       13.07       31.25     21.53 o 
   8  14   9       44.76       76.26     21.78 o 
   9  14   9      186.73      154.63     32.93 o 
  -2  15   9        6.03       12.70     29.68 o 
  -1  15   9       37.20       60.83     32.60 o 
   0  15   9      421.10      495.55     27.54 o 
   1  15   9       54.95       54.06     21.40 o 
   2  15   9       26.87       17.57     20.66 o 
   3  15   9      253.74      228.69     24.18 o 
   4  15   9        6.67       15.26     21.01 o 
   5  15   9      477.04      443.60     38.37 o 
   6  15   9        9.18        7.04     21.51 o 
   7  15   9        3.62       11.26     21.73 o 
   8  15   9        5.34       19.74     21.84 o 
  -1  16   9       91.97      105.24     32.44 o 
   0  16   9        8.47       27.09     28.92 o 
   1  16   9      275.72      225.18     23.96 o 
   2  16   9      292.46      288.20     26.01 o 
   3  16   9       36.43       43.98     21.41 o 
   4  16   9       66.00       53.80     21.88 o 
   5  16   9      266.49      267.64     25.59 o 
   6  16   9        1.96       14.43     21.78 o 
   7  16   9      474.29      474.14     29.13 o 
   1  17   9       74.68       73.74     22.07 o 
   2  17   9        6.28        5.14     21.21 o 
   3  17   9      203.71      193.81     24.92 o 
   4  17   9      889.69      988.57     79.09 o 
   5  17   9       10.68       32.75     22.63 o 
   6  17   9      158.15      192.39     31.43 o 
   3  18   9      177.29      174.83     32.42 o 
  -1 -12  10       20.08       35.35     33.42 o 
   1 -12  10      121.65       90.41     33.17 o 
  -4 -11  10        8.87      -11.01     32.54 o 
  -3 -11  10      156.27      140.57     26.20 o 
  -2 -11  10      327.12      319.71     27.35 o 
  -1 -11  10       36.40       51.08     23.64 o 
   0 -11  10       17.13       33.10     22.89 o 
   1 -11  10        4.24       27.81     28.74 o 
   2 -11  10      881.07      988.72     28.21 o 
   3 -11  10      664.87      597.13     43.27 o 
  -5 -10  10      162.73      200.49     36.22 o 
  -4 -10  10       39.72       34.55     24.63 o 
  -3 -10  10        0.65        1.93     21.32 o 
  -2 -10  10        2.37       15.56     21.47 o 
  -1 -10  10      754.22      761.11     31.36 o 
   0 -10  10      432.11      459.79     22.05 o 
   1 -10  10      111.95      105.64     17.74 o 
   2 -10  10        3.65       19.92     17.05 o 
   3 -10  10      190.18      248.40     26.79 o 
   4 -10  10      116.07      149.08     25.11 o 
  -6  -9  10      214.63      173.94     32.05 o 
  -5  -9  10      218.90      220.09     37.33 o 
  -4  -9  10      230.83      170.67     23.48 o 
  -3  -9  10       15.89       27.87     21.58 o 
  -2  -9  10       45.58       31.82     21.25 o 
  -1  -9  10      127.07      174.35     22.72 o 
   0  -9  10        9.64       13.24     19.82 o 
   1  -9  10      262.13      305.10     19.82 o 
   2  -9  10      253.44      247.51     19.18 o 
   3  -9  10      499.09      467.29     28.29 o 
   4  -9  10      154.01      152.19     24.63 o 
   5  -9  10       58.45       57.23     23.98 o 
  -6  -8  10       11.96        7.32     30.60 o 
  -5  -8  10      617.63      500.46     41.03 o 
  -4  -8  10      651.97      532.37     28.10 o 
  -3  -8  10       89.69       89.40     20.65 o 
  -2  -8  10      119.64      120.47     21.59 o 
  -1  -8  10      312.65      244.20     23.71 o 
   0  -8  10      493.50      508.32     26.03 o 
   1  -8  10     1776.24     1908.57     39.50 o 
   2  -8  10        9.82       28.75     16.38 o 
   3  -8  10       50.26       34.90     16.31 o 
   4  -8  10       89.95       91.26     23.89 o 
   5  -8  10      139.02      130.93     26.41 o 
   6  -8  10        1.21       40.85     23.85 o 
  -5  -7  10        0.17       -3.88     29.30 o 
  -4  -7  10       51.39       73.89     19.51 o 
  -3  -7  10     1522.47     1399.35     72.20 o 
  -2  -7  10      205.83      198.03     22.17 o 
  -1  -7  10      424.67      411.47     24.46 o 
   0  -7  10       68.72      108.65     19.40 o 
   1  -7  10       22.53       36.48     18.80 o 
   2  -7  10     2619.38     2870.35     38.68 o 
   3  -7  10      301.42      292.86     19.02 o 
   4  -7  10        2.21        6.22     21.99 o 
   5  -7  10      148.38       88.82     24.35 o 
   6  -7  10       98.16       86.33     44.53 o 
  -5  -6  10      193.61      178.27     32.89 o 
  -4  -6  10     2418.70     2380.55     43.43 o 
  -3  -6  10       55.56       31.12     17.97 o 
  -2  -6  10       26.96       31.03     17.00 o 
  -1  -6  10     1344.00     1404.61     35.58 o 
   0  -6  10       45.14       57.59     17.47 o 
   1  -6  10      531.28      582.74     25.19 o 
   2  -6  10      234.75      249.29     16.82 o 
   3  -6  10        3.71       11.62     15.48 o 
   4  -6  10     1175.21     1076.90     33.41 o 
   5  -6  10      416.26      366.24     26.99 o 
   6  -6  10        1.01        0.26     22.92 o 
   7  -6  10        2.12       -7.05     23.11 o 
  -5  -5  10       92.56      103.79     21.09 o 
  -4  -5  10      512.93      498.75     32.55 o 
  -3  -5  10      430.31      403.06     18.67 o 
  -2  -5  10      374.62      328.75     37.30 o 
  -1  -5  10       17.59       25.92     15.78 o 
   0  -5  10        3.76        8.91     16.10 o 
   1  -5  10        3.30       17.88     16.88 o 
   2  -5  10       77.97       54.25     17.24 o 
   3  -5  10      430.32      488.84     20.15 o 
   4  -5  10       11.49       17.59     14.28 o 
   5  -5  10      263.06      259.11     24.68 o 
   6  -5  10     1240.96     1269.63     36.55 o 
   7  -5  10        6.69       30.76     24.29 o 
   8  -5  10      163.47      180.98     25.79 o 
  -6  -4  10       57.54       56.83     30.70 o 
  -5  -4  10     1330.14     1313.10     33.57 o 
  -4  -4  10       30.68       38.54     18.40 o 
  -3  -4  10       94.92       91.07     19.32 o 
  -2  -4  10      180.68      136.85     16.19 o 
  -1  -4  10      604.12      549.49     30.31 o 
   0  -4  10     1002.56     1000.76     26.00 o 
   1  -4  10      104.40       71.25     16.00 o 
   2  -4  10        0.39       -5.39     15.94 o 
   3  -4  10       37.39       81.47     15.89 o 
   4  -4  10        1.02        6.82     16.54 o 
   5  -4  10     2130.67     2006.24     58.18 o 
   6  -4  10      117.34       84.07     25.78 o 
   7  -4  10       60.61       51.08     22.60 o 
   8  -4  10      251.19      222.49     25.96 o 
  -7  -3  10      241.98      230.01     23.99 o 
  -6  -3  10      611.66      570.82     27.40 o 
  -5  -3  10      179.08      175.78     16.57 o 
  -4  -3  10      880.10      950.41    101.89 o 
  -3  -3  10      754.44      802.63     57.21 o 
  -2  -3  10        0.70      124.96     51.70 o 
  -1  -3  10      968.30      865.63     42.72 o 
   0  -3  10        3.11        5.25     14.33 o 
   1  -3  10      315.11      315.28     18.40 o 
   2  -3  10     1990.92     2040.84     56.41 o 
   3  -3  10      685.31      686.47     24.53 o 
   4  -3  10      121.11      118.90     14.37 o 
   5  -3  10      479.21      484.05     23.98 o 
   6  -3  10       30.43       32.77     19.50 o 
   7  -3  10      948.81      888.84     57.81 o 
   8  -3  10      100.78       93.52     22.92 o 
   9  -3  10        2.34      -10.27     23.28 o 
  -8  -2  10        6.04       -4.48     32.39 o 
  -7  -2  10      157.91      149.92     22.82 o 
  -6  -2  10      387.15      332.31     32.32 o 
  -5  -2  10      410.90      349.68     26.86 o 
  -4  -2  10      109.72       91.19     14.50 o 
  -3  -2  10        3.69       -5.93     16.54 o 
  -2  -2  10     1772.79     2059.90     75.87 o 
  -1  -2  10      351.10      378.54     20.78 o 
   0  -2  10     3388.16     4092.35     40.39 o 
   1  -2  10     1822.47     2148.85     75.64 o 
   2  -2  10     1286.60     1335.77     36.01 o 
   3  -2  10      100.95      144.83     22.28 o 
   4  -2  10      558.49      580.03     18.18 o 
   5  -2  10       23.28       22.91     16.46 o 
   6  -2  10     1432.61     1297.61     31.89 o 
   7  -2  10       69.93       59.91     20.00 o 
   8  -2  10      539.43      534.49     29.21 o 
   9  -2  10      265.04      258.69     27.20 o 
  -7  -1  10      217.23      209.59     24.34 o 
  -6  -1  10       25.58       18.51     19.49 o 
  -5  -1  10      559.02      530.44     25.62 o 
  -4  -1  10       10.97       23.44     17.75 o 
  -3  -1  10      505.53      551.19     23.43 o 
  -2  -1  10      804.67      836.48     25.72 o 
  -1  -1  10      144.82      138.31     17.78 o 
   0  -1  10        0.03        5.17     11.53 o 
   1  -1  10      611.60      664.54     19.27 o 
   2  -1  10     3027.20     3298.57     37.69 o 
   3  -1  10     1699.50     1714.23     29.38 o 
   4  -1  10      197.38      224.89     17.33 o 
   5  -1  10       48.84       42.30     12.54 o 
   6  -1  10      266.57      257.94     20.34 o 
   7  -1  10      487.66      453.24     24.57 o 
   8  -1  10      150.28      147.32     22.41 o 
   9  -1  10       22.51       20.44     22.14 o 
  10  -1  10       48.49       49.67     31.19 o 
  -7   0  10        1.41       16.54     32.42 o 
  -6   0  10        3.29       17.78     29.98 o 
  -5   0  10      487.50      412.71     38.53 o 
  -4   0  10      203.53      163.29     18.72 o 
  -3   0  10        1.90       10.18     16.57 o 
  -2   0  10        2.33       29.91     17.10 o 
  -1   0  10     1181.87     1235.79     27.64 o 
   0   0  10     2555.06     2918.63     85.26 o 
   1   0  10      280.03      280.34     10.96 o 
   2   0  10      860.85     1008.14     22.51 o 
   3   0  10      190.55      218.53     15.56 o 
   4   0  10      446.08      393.19     18.09 o 
   5   0  10      111.01       67.86     12.32 o 
   6   0  10      107.92       84.43     17.18 o 
   7   0  10        1.44       -5.96     17.93 o 
   8   0  10       35.46       30.93     20.21 o 
   9   0  10      215.40      229.44     25.03 o 
  10   0  10       35.57       39.39     23.32 o 
  -7   1  10     1183.25     1199.69     56.24 o 
  -6   1  10       88.15       83.43     33.15 o 
  -5   1  10       15.43       17.61     30.59 o 
  -4   1  10      286.06      252.93     19.98 o 
  -3   1  10      368.53      372.60     23.82 o 
  -2   1  10     1890.72     2059.34     64.66 o 
  -1   1  10     2760.51     3255.91     62.92 o 
   0   1  10       59.60       69.27     14.83 o 
   1   1  10     2978.52     3064.56    140.95 o 
   2   1  10      859.97      869.52     14.71 o 
   3   1  10     1856.60     1667.45     38.66 o 
   4   1  10        9.71       18.00     13.07 o 
   5   1  10       17.87       24.91     11.67 o 
   6   1  10      202.46      214.11     18.26 o 
   7   1  10      831.14      783.44     39.34 o 
   8   1  10      121.41      148.08     30.70 o 
   9   1  10        5.89       13.86     19.74 o 
  10   1  10        0.82       25.10     38.21 o 
  -7   2  10       85.55      126.72     36.34 o 
  -6   2  10        7.15       21.94     31.75 o 
  -5   2  10     1924.88     1910.45     58.45 o 
  -4   2  10      496.57      384.98     34.62 o 
  -3   2  10      125.44      121.46     17.38 o 
  -2   2  10      110.12       70.58     16.64 o 
  -1   2  10       31.68       11.36     15.44 o 
   0   2  10      879.17      868.48     23.20 o 
   1   2  10       78.85       68.42     16.16 o 
   2   2  10       60.36       50.82     11.64 o 
   3   2  10     1138.10     1033.65     21.98 o 
   4   2  10      417.78      420.92     15.43 o 
   5   2  10      961.05      932.79     15.41 o 
   6   2  10      268.54      236.64     19.86 o 
   7   2  10       91.71       77.55     16.59 o 
   8   2  10      117.76      153.44     20.61 o 
   9   2  10       44.15       94.30     35.04 o 
  10   2  10      785.05     1060.58     53.60 o 
  -7   3  10       45.04       35.36     34.18 o 
  -6   3  10      539.45      467.67     42.75 o 
  -5   3  10       23.78       46.71     30.42 o 
  -4   3  10      375.42      317.07     33.23 o 
  -3   3  10     2653.45     2680.95     39.54 o 
  -2   3  10       11.06       17.16     15.65 o 
  -1   3  10       16.39       27.48     14.28 o 
   0   3  10        1.01       11.16     14.58 o 
   1   3  10       47.12       42.85     11.02 o 
   2   3  10     3776.05     4118.57     39.35 o 
   3   3  10      544.30      610.63     15.88 o 
   4   3  10       63.71       56.37      9.81 o 
   5   3  10      363.07      355.28     11.55 o 
   6   3  10       12.74       17.31      9.22 o 
   7   3  10     2139.46     2134.90     27.49 o 
   8   3  10       72.67       84.81     17.44 o 
   9   3  10       38.48       62.89     34.60 o 
  10   3  10      102.85      102.41     36.02 o 
  -7   4  10       17.03       -7.35     32.20 o 
  -6   4  10      151.27      127.56     34.94 o 
  -5   4  10       52.40       49.20     30.94 o 
  -4   4  10      915.60      769.43     40.86 o 
  -3   4  10       10.65        4.69     15.76 o 
  -2   4  10      648.34      620.72     34.80 o 
  -1   4  10      142.53      196.63     17.05 o 
   0   4  10       11.22       15.24     14.16 o 
   1   4  10      780.34     1103.39     32.05 o 
   2   4  10       84.16      101.99     11.24 o 
   3   4  10       81.75       71.44     13.16 o 
   4   4  10     3855.67     3551.27     33.43 o 
   5   4  10      436.65      427.76     14.46 o 
   6   4  10      853.85      818.64     27.87 o 
   7   4  10        5.16       19.44     11.58 o 
   8   4  10        0.49       -4.51     16.54 o 
   9   4  10      371.59      379.05     26.38 o 
  10   4  10       18.05       10.49     36.38 o 
  -6   5  10       66.86       92.23     34.58 o 
  -5   5  10       15.92       12.91     30.54 o 
  -4   5  10      179.16      133.75     30.46 o 
  -3   5  10     2045.64     2080.16     88.41 o 
  -2   5  10     2212.50     2662.64     68.67 o 
  -1   5  10       83.98       82.83     16.04 o 
   0   5  10       61.76       83.05     15.21 o 
   1   5  10      179.81      220.07     13.45 o 
   2   5  10      220.09      199.91     12.69 o 
   3   5  10     3772.62     4056.84     61.14 o 
   4   5  10      188.60      180.17     25.49 o 
   5   5  10      352.79      360.00     23.04 o 
   6   5  10      498.67      486.16     20.30 o 
   7   5  10       11.61        0.58     18.95 o 
   8   5  10     1452.64     1637.61     46.58 o 
   9   5  10       36.80       21.62     22.07 o 
  10   5  10       12.36       19.77     24.67 o 
  11   5  10      301.95      455.88     44.59 o 
  -6   6  10      194.41      154.78     36.85 o 
  -5   6  10       10.86      -12.05     30.67 o 
  -4   6  10        9.29       16.24     29.38 o 
  -3   6  10      455.06      384.80     34.09 o 
  -2   6  10      709.74      641.96     30.22 o 
  -1   6  10      875.49      935.63     49.92 o 
   0   6  10      948.00     1191.46     26.58 o 
   1   6  10      533.04      521.01     25.42 o 
   2   6  10      525.52      582.59     25.02 o 
   3   6  10      405.84      374.81     17.70 o 
   4   6  10      427.23      399.15     18.07 o 
   5   6  10      948.95      857.13     23.00 o 
   6   6  10       95.85       84.04     14.64 o 
   7   6  10      106.47       91.22     22.96 o 
   8   6  10      867.37     1024.21     38.37 o 
   9   6  10      605.24      647.27     36.42 o 
  10   6  10      308.16      385.89     34.44 o 
  11   6  10        0.43        6.88     27.71 o 
  -6   7  10        5.06      -32.31     32.31 o 
  -5   7  10       39.76       29.92     32.00 o 
  -4   7  10       31.45       27.02     29.92 o 
  -3   7  10      167.86      168.77     28.92 o 
  -2   7  10      944.41     1097.88     94.16 o 
  -1   7  10      163.06      145.91     21.30 o 
   0   7  10       11.38       20.90     12.67 o 
   1   7  10       48.88       54.81     12.35 o 
   2   7  10     1251.34     1232.74     30.16 o 
   3   7  10      330.72      339.59     18.38 o 
   4   7  10        0.90       -1.59     14.21 o 
   5   7  10       41.04       43.79     14.92 o 
   6   7  10     1793.91     1722.62     31.07 o 
   7   7  10      114.97      115.72     16.56 o 
   8   7  10      221.04      268.59     28.87 o 
   9   7  10       27.40        7.56     23.57 o 
  10   7  10        0.77       -5.97     25.07 o 
  11   7  10      257.22      386.51     37.74 o 
  -5   8  10      678.57      631.21     44.56 o 
  -4   8  10      303.01      279.25     36.13 o 
  -3   8  10       68.12       74.70     27.55 o 
  -2   8  10      583.03      532.46     23.12 o 
  -1   8  10     1426.43     1492.44    103.52 o 
   0   8  10     4406.53     5114.90     51.42 o 
   1   8  10     4417.71     5066.10    135.27 o 
   2   8  10      567.27      529.03     24.08 o 
   3   8  10      157.57      137.76     17.13 o 
   4   8  10      342.15      311.74     19.35 o 
   5   8  10      144.68      128.13     28.68 o 
   6   8  10       50.21       48.45     15.88 o 
   7   8  10      256.34      230.78     18.95 o 
   8   8  10     1441.78     1568.41     49.28 o 
   9   8  10       85.29       87.57     26.55 o 
  10   8  10       17.62       10.30     26.39 o 
  11   8  10       66.38       69.22     30.33 o 
  -5   9  10      116.82      125.15     35.08 o 
  -4   9  10       43.80       17.44     29.59 o 
  -3   9  10      876.95      908.08     44.58 o 
  -2   9  10      505.93      459.79     32.84 o 
  -1   9  10        1.78        0.35     16.66 o 
   0   9  10        0.35        3.42     12.59 o 
   1   9  10       21.12       12.41     12.86 o 
   2   9  10     1775.59     1849.34     46.20 o 
   3   9  10      107.60       90.89     16.90 o 
   4   9  10      332.65      258.37     32.62 o 
   5   9  10       55.41       51.12     16.64 o 
   6   9  10       43.76       44.63     16.39 o 
   7   9  10       10.15       26.59     16.25 o 
   8   9  10      373.92      390.90     32.55 o 
   9   9  10       57.74       84.89     28.55 o 
  10   9  10       28.01       52.20     28.76 o 
  -5  10  10       74.54       55.04     33.40 o 
  -4  10  10        2.39       17.64     29.28 o 
  -3  10  10      133.24      129.47     30.29 o 
  -2  10  10        9.99       -0.90     26.27 o 
  -1  10  10      578.73      601.08     30.97 o 
   0  10  10     1640.96     1731.53     30.84 o 
   1  10  10     1771.61     2089.69     94.38 o 
   2  10  10       21.70       10.61     16.87 o 
   3  10  10      206.38      161.51     19.22 o 
   4  10  10     1170.34     1010.46     44.93 o 
   5  10  10      157.54      110.52     18.15 o 
   6  10  10      243.98      204.27     20.08 o 
   7  10  10       64.17       57.15     18.86 o 
   8  10  10        3.73      -21.06     26.14 o 
   9  10  10      616.22      766.88     42.07 o 
  10  10  10      118.04      117.94     31.61 o 
  -4  11  10       50.01       52.57     30.26 o 
  -3  11  10       39.70       12.15     26.70 o 
  -2  11  10      135.44      140.55     22.12 o 
  -1  11  10      113.77      129.79     15.82 o 
   0  11  10       54.40       68.07     19.76 o 
   1  11  10      324.27      331.52     40.65 o 
   2  11  10      227.07      217.14     30.28 o 
   3  11  10      631.87      581.08     25.12 o 
   4  11  10       96.94       57.40     25.22 o 
   5  11  10       49.93       53.73     18.79 o 
   6  11  10      104.91      137.67     19.89 o 
   7  11  10     1369.27     1335.06    106.68 o 
   8  11  10      181.77      158.09     21.57 o 
   9  11  10       28.42       26.54     27.99 o 
  10  11  10       26.95       44.64     31.24 o 
  -4  12  10       85.42       95.51     32.99 o 
  -3  12  10       60.93       72.41     23.01 o 
  -2  12  10      251.11      285.55     37.67 o 
  -1  12  10       53.28       67.51     31.43 o 
   0  12  10      166.47      180.73     25.68 o 
   1  12  10      167.11      244.04     22.51 o 
   2  12  10       49.02       27.60     18.35 o 
   3  12  10       57.23       57.19     19.40 o 
   4  12  10       71.58       53.21     18.53 o 
   5  12  10     1770.32     1625.39     54.53 o 
   6  12  10      440.56      403.08     32.17 o 
   7  12  10       47.17       29.21     20.05 o 
   8  12  10       18.28       -8.90     19.84 o 
   9  12  10       12.11        0.79     27.65 o 
  -3  13  10      100.31      101.53     35.42 o 
  -2  13  10       42.98       92.49     34.36 o 
  -1  13  10       70.26       58.21     30.71 o 
   0  13  10       32.51       42.48     20.79 o 
   1  13  10      227.77      223.51     22.95 o 
   2  13  10     1309.76     1366.83     39.34 o 
   3  13  10       48.16       34.40     20.04 o 
   4  13  10      885.54      791.02     92.55 o 
   5  13  10       30.98       37.09     20.22 o 
   6  13  10      464.70      458.90     37.59 o 
   7  13  10     1224.47     1206.10    128.80 o 
   8  13  10      231.42      225.59     32.67 o 
   9  13  10      384.48      419.76     38.12 o 
  -2  14  10       51.71       47.60     34.47 o 
  -1  14  10      475.93      523.72     41.62 o 
   0  14  10      324.04      339.34     24.75 o 
   1  14  10      426.24      493.34     27.47 o 
   2  14  10       26.06       14.57     20.11 o 
   3  14  10        1.19       -7.34     20.68 o 
   4  14  10     1302.61     1304.57     89.73 o 
   5  14  10       52.80       57.65     20.79 o 
   6  14  10       72.68       75.34     22.42 o 
   7  14  10       41.24       23.58     21.16 o 
   8  14  10       23.46       24.00     20.70 o 
  -1  15  10        2.16       -2.37     29.16 o 
   0  15  10       12.00        9.28     20.45 o 
   1  15  10      120.05      112.02     22.77 o 
   2  15  10       38.91       66.86     21.79 o 
   3  15  10      180.97      208.10     30.21 o 
   4  15  10       29.63       30.14     21.11 o 
   5  15  10       78.29       96.96     22.54 o 
   6  15  10      268.04      235.17     25.83 o 
   7  15  10      207.71      167.52     24.01 o 
   8  15  10      152.37      118.06     36.73 o 
   0  16  10      296.16      323.18     38.81 o 
   1  16  10       52.17       49.32     22.89 o 
   2  16  10       15.53       34.46     22.44 o 
   3  16  10       27.17       17.71     22.12 o 
   4  16  10      670.42      697.08     43.53 o 
   5  16  10      253.26      219.94     25.60 o 
   6  16  10       86.82       81.87     23.20 o 
   7  16  10      126.63      197.24     24.76 o 
   2  17  10        5.72       18.65     21.85 o 
   3  17  10      247.78      233.69     24.74 o 
   4  17  10      129.80      130.77     24.08 o 
   5  17  10        7.97       -8.09     27.51 o 
  -3 -11  11      197.24      190.82     37.43 o 
  -2 -11  11       54.82       69.74     31.96 o 
  -1 -11  11        1.46       -0.41     31.13 o 
   0 -11  11      153.10      141.93     24.56 o 
   1 -11  11       42.32       70.46     24.29 o 
   2 -11  11       16.27       24.32     21.22 o 
  -3 -10  11      725.50      785.59     53.13 o 
  -2 -10  11        0.70       16.29     22.40 o 
  -1 -10  11        9.18       30.21     21.79 o 
   0 -10  11        0.13       13.76     21.34 o 
   1 -10  11       14.68       18.36     17.45 o 
   2 -10  11      581.65      593.82     27.98 o 
   3 -10  11      100.29      111.52     29.36 o 
  -4  -9  11      478.85      447.91     40.29 o 
  -3  -9  11      192.07      135.33     23.72 o 
  -2  -9  11       13.77       23.94     21.61 o 
  -1  -9  11      496.27      547.29     28.84 o 
   0  -9  11       49.20       52.71     21.12 o 
   1  -9  11      773.16      757.54     24.76 o 
   2  -9  11       60.02       78.50     17.66 o 
   3  -9  11        2.85       11.63     23.01 o 
   4  -9  11      287.12      231.13     27.44 o 
  -5  -8  11       23.88       48.14     31.16 o 
  -4  -8  11        9.95       -6.73     29.98 o 
  -3  -8  11      131.28      126.11     26.91 o 
  -2  -8  11      323.92      296.31     28.21 o 
  -1  -8  11      384.31      337.35     24.27 o 
   0  -8  11        5.47        7.39     20.78 o 
   1  -8  11      206.99      222.88     25.81 o 
   2  -8  11        8.15       14.07     16.64 o 
   3  -8  11      393.88      370.31     26.08 o 
   4  -8  11        3.06       25.41     23.77 o 
   5  -8  11      394.83      425.91     30.42 o 
  -5  -7  11      369.40      349.77     36.01 o 
  -4  -7  11      225.81      171.82     33.81 o 
  -3  -7  11       89.03       77.49     31.39 o 
  -2  -7  11      286.36      197.29     21.98 o 
  -1  -7  11        8.01       15.92     18.62 o 
   0  -7  11      529.77      613.15     46.13 o 
   1  -7  11      227.16      246.52     23.37 o 
   2  -7  11       26.84       38.39     16.61 o 
   3  -7  11       44.97       78.46     17.43 o 
   4  -7  11        0.61       -5.30     22.02 o 
   5  -7  11     1339.28     1290.59     39.93 o 
   6  -7  11        2.54        7.01     24.17 o 
  -5  -6  11        2.84       -3.80     26.70 o 
  -4  -6  11      629.62      690.35     41.67 o 
  -3  -6  11      712.89      822.48     41.41 o 
  -2  -6  11      812.26      810.66     51.30 o 
  -1  -6  11     1419.20     1460.20     33.71 o 
   0  -6  11       14.90       44.88     18.70 o 
   1  -6  11      452.33      443.38     24.59 o 
   2  -6  11      731.41      765.37     43.42 o 
   3  -6  11        1.19        4.01     15.78 o 
   4  -6  11      384.83      367.09     25.89 o 
   5  -6  11       76.77       63.48     24.18 o 
   6  -6  11      490.39      427.72     43.84 o 
   7  -6  11      709.09      712.86     64.23 o 
  -5  -5  11      580.42      500.31     27.39 o 
  -4  -5  11     1177.00     1135.28     80.96 o 
  -3  -5  11       35.63       37.03     27.23 o 
  -2  -5  11       55.26       42.63     29.79 o 
  -1  -5  11      256.13      224.17     20.09 o 
   0  -5  11      717.90      888.74     27.70 o 
   1  -5  11     1484.23     1526.71     33.61 o 
   2  -5  11        9.36        9.49     18.30 o 
   3  -5  11      777.71      714.11     22.33 o 
   4  -5  11      314.84      286.67     19.15 o 
   5  -5  11      712.64      587.51     39.70 o 
   6  -5  11      228.61      214.03     30.83 o 
   7  -5  11       22.41       12.68     34.69 o 
  -6  -4  11       32.76       21.85     29.69 o 
  -5  -4  11       30.97       31.13     20.75 o 
  -4  -4  11        1.80        2.87     20.06 o 
  -3  -4  11      114.76       94.89     20.13 o 
  -2  -4  11      173.72      208.72     29.18 o 
  -1  -4  11      159.31      245.91     29.72 o 
   0  -4  11       17.84       38.77     16.37 o 
   1  -4  11       39.23       79.58     17.04 o 
   2  -4  11      141.45      163.22     19.11 o 
   3  -4  11        7.96       16.72     19.73 o 
   4  -4  11        6.94        6.65     14.30 o 
   5  -4  11        2.07       -5.61     20.32 o 
   6  -4  11       30.74       30.32     21.55 o 
   7  -4  11      292.81      310.14     48.47 o 
   8  -4  11       36.19       34.42     24.43 o 
  -7  -3  11        0.95       27.93     34.45 o 
  -6  -3  11      160.86      192.68     34.80 o 
  -5  -3  11      240.40      196.89     22.37 o 
  -4  -3  11      739.89      700.37     82.77 o 
  -3  -3  11        1.02       10.93     18.64 o 
  -2  -3  11      281.33      231.27     20.86 o 
  -1  -3  11     1352.23     1695.38     49.46 o 
   0  -3  11      230.36      292.52     18.25 o 
   1  -3  11      235.12      391.27     32.73 o 
   2  -3  11      238.04      229.98     25.92 o 
   3  -3  11      105.73       94.93     17.61 o 
   4  -3  11      557.72      494.49     19.07 o 
   5  -3  11     1555.21     1365.34     33.15 o 
   6  -3  11       21.48       25.92     20.49 o 
   7  -3  11       13.99       21.56     21.34 o 
   8  -3  11       48.86       53.37     23.05 o 
  -7  -2  11      301.35      245.48     25.75 o 
  -6  -2  11      378.94      358.22     39.15 o 
  -5  -2  11      144.42      137.44     31.40 o 
  -4  -2  11     1786.62     1857.62    160.39 o 
  -3  -2  11     1444.74     1649.80    141.32 o 
  -2  -2  11     2037.83     2225.30     87.82 o 
  -1  -2  11     1997.54     2671.81     40.60 o 
   0  -2  11       14.41       30.14     22.25 o 
   1  -2  11      615.70      675.81     22.15 o 
   2  -2  11     1531.96     1738.82     32.25 o 
   3  -2  11        8.09        7.93     16.94 o 
   4  -2  11     1938.26     1772.43     27.34 o 
   5  -2  11        1.85        6.35     17.89 o 
   6  -2  11      296.67      293.06     23.57 o 
   7  -2  11       65.20       64.30     21.00 o 
   8  -2  11        1.17        7.35     21.25 o 
   9  -2  11        8.19       10.34     23.09 o 
  -7  -1  11        5.64       16.79     33.50 o 
  -6  -1  11       24.05       37.09     32.19 o 
  -5  -1  11      141.99      127.40     33.59 o 
  -4  -1  11       27.08       29.70     18.21 o 
  -3  -1  11       84.79      139.76     47.56 o 
  -2  -1  11      240.18      337.27     22.28 o 
  -1  -1  11      292.72      332.71     21.39 o 
   0  -1  11     6691.55     7265.37     86.09 o 
   1  -1  11      126.56      180.62     26.63 o 
   2  -1  11     1304.26     1617.73     29.65 o 
   3  -1  11       46.38       37.65     15.71 o 
   4  -1  11      367.54      357.17     19.44 o 
   5  -1  11     1872.38     1793.62     38.21 o 
   6  -1  11      473.74      425.29     23.67 o 
   7  -1  11       42.46       29.05     19.16 o 
   8  -1  11      218.43      215.53     45.26 o 
   9  -1  11        5.75      -11.30     22.33 o 
  -7   0  11       40.12       -2.97     35.52 o 
  -6   0  11      675.10      707.07     47.54 o 
  -5   0  11      623.73      503.40     40.62 o 
  -4   0  11     1122.08     1115.13     58.52 o 
  -3   0  11     1007.37     1135.16     87.50 o 
  -2   0  11        1.63        7.48     15.87 o 
  -1   0  11      859.73      888.99     28.98 o 
   0   0  11       10.13       13.07     15.83 o 
   1   0  11       52.20       70.63     22.48 o 
   2   0  11     5051.38     5317.66     57.59 o 
   3   0  11      347.72      319.78     18.08 o 
   4   0  11      273.33      242.00     28.57 o 
   5   0  11      223.14      198.85     14.33 o 
   6   0  11      136.62      120.51     18.40 o 
   7   0  11     2509.65     2460.60     54.94 o 
   8   0  11      193.37      188.26     22.82 o 
   9   0  11      170.07      186.75     46.61 o 
  10   0  11       36.13       17.25     28.19 o 
  -7   1  11       13.31       14.93     33.82 o 
  -6   1  11      374.12      304.00     40.12 o 
  -5   1  11       41.52        5.53     30.71 o 
  -4   1  11     1498.44     1422.90     34.97 o 
  -3   1  11      123.04      122.33     18.53 o 
  -2   1  11        2.80        1.21     16.65 o 
  -1   1  11     1203.71     1266.87     29.52 o 
   0   1  11     1384.87     1627.36     34.98 o 
   1   1  11      790.32      975.67     21.97 o 
   2   1  11      134.95      153.37     23.96 o 
   3   1  11     1209.26     1263.53     24.56 o 
   4   1  11      382.40      358.79     18.88 o 
   5   1  11      457.50      404.04     20.59 o 
   6   1  11      305.29      277.69     19.48 o 
   7   1  11       40.35       45.35     17.84 o 
   8   1  11      158.45      152.68     20.81 o 
   9   1  11      231.23      209.76     28.68 o 
  10   1  11        5.10       38.20     36.44 o 
  -7   2  11       36.60       61.38     34.75 o 
  -6   2  11       20.64       28.54     35.30 o 
  -5   2  11      456.78      413.65     39.76 o 
  -4   2  11      723.73      677.11     42.42 o 
  -3   2  11      993.19     1043.18     29.24 o 
  -2   2  11     1850.41     2066.81     38.73 o 
  -1   2  11       63.59       66.54     17.53 o 
   0   2  11       25.04       28.66     16.31 o 
   1   2  11     2199.68     2759.61     32.98 o 
   2   2  11     1612.44     1613.98     26.28 o 
   3   2  11     5303.97     5393.99    343.00 o 
   4   2  11       21.11       21.58     10.29 o 
   5   2  11      964.93      949.18     30.35 o 
   6   2  11      758.28      713.96     34.30 o 
   7   2  11      305.83      253.88     29.58 o 
   8   2  11      966.17      906.40     29.00 o 
   9   2  11      153.88      161.72     36.13 o 
  10   2  11      115.45      115.29     38.37 o 
  -6   3  11      346.12      323.86     40.08 o 
  -5   3  11      619.47      500.11     40.81 o 
  -4   3  11      649.29      511.36     39.74 o 
  -3   3  11      449.11      415.54     23.09 o 
  -2   3  11      150.13      141.20     18.03 o 
  -1   3  11      982.72      985.43     57.01 o 
   0   3  11     1986.44     2553.28     55.18 o 
   1   3  11        4.35       14.88     11.05 o 
   2   3  11        0.93       17.96     12.55 o 
   3   3  11      874.47      953.15     44.53 o 
   4   3  11     3868.53     3945.15     61.93 o 
   5   3  11     3208.82     3099.83     44.62 o 
   6   3  11      160.77      123.89     10.65 o 
   7   3  11       11.30       10.66     16.31 o 
   8   3  11      121.11      124.24     19.36 o 
   9   3  11        9.14       27.07     31.10 o 
  10   3  11      231.24      285.85     40.96 o 
  -6   4  11        9.50       13.05     33.77 o 
  -5   4  11        6.91       28.77     31.58 o 
  -4   4  11      750.61      768.28     43.88 o 
  -3   4  11      613.51      638.17     25.11 o 
  -2   4  11     1135.47     1331.27     69.43 o 
  -1   4  11       19.79       16.04     15.98 o 
   0   4  11       24.98       35.74     15.96 o 
   1   4  11       27.14       28.59     12.02 o 
   2   4  11      657.79      738.92     22.89 o 
   3   4  11      118.15      115.30     14.34 o 
   4   4  11        8.79        7.47     12.54 o 
   5   4  11        0.07        4.94     10.67 o 
   6   4  11      506.69      492.27     13.88 o 
   7   4  11      588.89      610.01     26.14 o 
   8   4  11       17.85       42.12     30.53 o 
   9   4  11       51.79       48.39     31.99 o 
  10   4  11      140.73      141.18     35.45 o 
  -6   5  11       11.05       -4.05     34.70 o 
  -5   5  11      344.46      295.78     37.20 o 
  -4   5  11      511.86      401.69     39.13 o 
  -3   5  11       85.36       75.06     17.89 o 
  -2   5  11      501.89      472.79     22.44 o 
  -1   5  11        0.65        1.02     15.91 o 
   0   5  11      744.37      744.93     68.69 o 
   1   5  11      328.77      310.44     15.42 o 
   2   5  11       23.13       26.90     11.81 o 
   3   5  11      115.19      102.52     15.03 o 
   4   5  11       31.69       41.27     13.74 o 
   5   5  11      239.56      196.76     15.61 o 
   6   5  11     1795.57     1782.69     27.63 o 
   7   5  11        0.08       -4.62     15.31 o 
   8   5  11      699.28      747.17     36.63 o 
   9   5  11      353.72      376.18     33.27 o 
  10   5  11        3.32       46.61     35.82 o 
  -6   6  11        0.65        3.58     33.74 o 
  -5   6  11       65.09       49.39     33.39 o 
  -4   6  11       23.09        0.71     30.59 o 
  -3   6  11     1874.95     1887.83     55.39 o 
  -2   6  11      403.77      340.25     21.40 o 
  -1   6  11        0.53        6.62     16.79 o 
   0   6  11        1.69        3.55     12.50 o 
   1   6  11       93.00      118.64     13.46 o 
   2   6  11      887.48      906.99     23.64 o 
   3   6  11      532.91      502.96     25.59 o 
   4   6  11      119.82      103.31     15.73 o 
   5   6  11      343.45      333.60     18.53 o 
   6   6  11        5.10       11.47     14.82 o 
   7   6  11     3172.95     3243.13    136.43 o 
   8   6  11      485.82      545.47     31.94 o 
   9   6  11      107.24       80.01     25.71 o 
  10   6  11      107.08      130.06     27.52 o 
  11   6  11      385.31      514.97     46.24 o 
  -5   7  11        0.17       -8.45     33.31 o 
  -4   7  11      310.19      261.77     35.71 o 
  -3   7  11      182.91      151.95     31.92 o 
  -2   7  11      658.51      597.26     24.88 o 
  -1   7  11     1254.37     1564.83     81.95 o 
   0   7  11     1028.94     1152.87     29.43 o 
   1   7  11      625.81      765.57     25.50 o 
   2   7  11       22.82       64.79     12.93 o 
   3   7  11     1061.37     1071.94     26.57 o 
   4   7  11       27.69       25.21     17.72 o 
   5   7  11       97.48       88.99     15.85 o 
   6   7  11      186.04      153.13     17.55 o 
   7   7  11      419.57      386.80     20.69 o 
   8   7  11      102.23      121.45     25.67 o 
   9   7  11      564.03      587.12     35.21 o 
  10   7  11      128.72      140.78     28.82 o 
  11   7  11       39.91       26.21     28.60 o 
  -5   8  11      127.94      138.18     37.77 o 
  -4   8  11       86.52       50.50     32.09 o 
  -3   8  11       31.29       32.05     29.23 o 
  -2   8  11     1379.24     1452.99     33.43 o 
  -1   8  11       86.30      100.86     18.25 o 
   0   8  11       38.64       37.11     13.94 o 
   1   8  11       18.31       32.44     13.61 o 
   2   8  11      179.71      195.55     14.31 o 
   3   8  11       99.21       68.79     15.64 o 
   4   8  11      105.75      122.88     28.46 o 
   5   8  11      114.38      104.20     17.29 o 
   6   8  11       34.64       29.50     16.11 o 
   7   8  11       21.32       18.64     16.19 o 
   8   8  11     1787.47     2028.65     55.02 o 
   9   8  11        2.41       14.35     25.77 o 
  10   8  11      106.40      124.67     30.30 o 
  11   8  11      322.89      434.22     37.52 o 
  -5   9  11      378.98      321.22     40.18 o 
  -4   9  11       28.43       68.14     31.43 o 
  -3   9  11      536.69      471.77     39.82 o 
  -2   9  11      298.38      303.76     34.17 o 
  -1   9  11      181.17      188.45     16.91 o 
   0   9  11     5558.22     6466.03     71.04 o 
   1   9  11      965.93     1050.91     48.94 o 
   2   9  11      472.08      447.09     27.61 o 
   3   9  11     1806.08     1739.41     37.74 o 
   4   9  11       88.62      105.13     17.95 o 
   5   9  11      530.29      457.62     22.48 o 
   6   9  11     1562.21     1452.10     32.81 o 
   7   9  11       51.76       63.51     17.86 o 
   8   9  11      525.50      533.91     35.57 o 
   9   9  11        6.51        2.36     25.32 o 
  10   9  11      244.43      297.02     34.95 o 
  -4  10  11       32.88       26.10     32.05 o 
  -3  10  11      678.61      636.09     41.90 o 
  -2  10  11      125.73      112.13     28.41 o 
  -1  10  11      379.66      388.75     19.47 o 
   0  10  11        8.87       17.64     14.22 o 
   1  10  11       28.19       19.84     17.72 o 
   2  10  11     3512.78     3500.02    168.58 o 
   3  10  11      352.53      328.41     32.28 o 
   4  10  11      214.06      172.06     37.39 o 
   5  10  11       88.37       72.76     17.45 o 
   6  10  11        1.38       -0.95     17.33 o 
   7  10  11       12.49        4.10     18.65 o 
   8  10  11       77.68       96.76     19.60 o 
   9  10  11      327.50      350.21     35.30 o 
  10  10  11       56.35       55.76     30.27 o 
  -4  11  11        1.68       18.92     32.04 o 
  -3  11  11       10.35       -4.34     30.38 o 
  -2  11  11      109.05      106.73     22.09 o 
  -1  11  11        1.46       36.89     20.06 o 
   0  11  11      808.84      868.99     88.59 o 
   1  11  11      468.43      472.64     40.64 o 
   2  11  11       13.63       19.26     18.86 o 
   3  11  11      335.19      340.84     68.49 o 
   4  11  11      783.31      743.39     27.04 o 
   5  11  11      638.22      506.08     25.22 o 
   6  11  11      663.22      641.73     26.69 o 
   7  11  11      130.70      140.35     20.21 o 
   8  11  11       38.63       26.61     18.79 o 
   9  11  11      194.06      226.67     33.67 o 
  10  11  11      140.86      177.25     34.21 o 
  -3  12  11       32.88        3.42     23.72 o 
  -2  12  11      326.18      309.70     41.05 o 
  -1  12  11        6.39       19.63     21.16 o 
   0  12  11        0.23       -3.55     19.45 o 
   1  12  11      202.21      175.71     22.42 o 
   2  12  11       39.37       34.55     19.13 o 
   3  12  11     1053.38     1045.25     32.59 o 
   4  12  11       88.41       85.16     20.74 o 
   5  12  11      302.36      251.67     22.70 o 
   6  12  11      178.57      160.24     21.44 o 
   7  12  11       49.57       30.65     20.39 o 
   8  12  11      913.56      936.52     57.83 o 
   9  12  11      123.01      123.96     31.86 o 
  -2  13  11       66.58       42.10     34.26 o 
  -1  13  11       93.56      131.93     36.06 o 
   0  13  11      158.62      156.63     22.89 o 
   1  13  11       14.44        9.76     21.08 o 
   2  13  11       46.77       33.72     19.67 o 
   3  13  11      309.29      286.69     42.74 o 
   4  13  11      334.25      340.64     25.36 o 
   5  13  11      481.55      460.43     27.09 o 
   6  13  11      142.32      118.51     21.77 o 
   7  13  11       10.49       19.18     20.38 o 
   8  13  11       55.36       51.92     21.22 o 
   9  13  11      227.78      313.11     36.87 o 
  -1  14  11      176.96      239.00     38.26 o 
   0  14  11        4.38       28.48     22.12 o 
   1  14  11       63.93       50.73     21.69 o 
   2  14  11      595.44      590.42     29.32 o 
   3  14  11      865.57      770.96     31.18 o 
   4  14  11      198.63      190.91     25.63 o 
   5  14  11       13.61       15.53     20.45 o 
   6  14  11      979.09     1055.39     35.29 o 
   7  14  11      112.27      134.99     23.57 o 
   8  14  11      350.43      339.99     27.32 o 
   0  15  11      144.21      169.70     25.32 o 
   1  15  11      228.35      257.91     25.44 o 
   2  15  11        5.18        4.79     21.99 o 
   3  15  11       10.93       11.55     22.69 o 
   4  15  11      162.95      121.36     23.55 o 
   5  15  11      491.66      434.19     40.11 o 
   6  15  11       26.73       31.04     21.99 o 
   7  15  11       11.24        9.88     21.30 o 
   8  15  11      117.58       60.26     33.01 o 
   1  16  11       42.78       28.93     21.40 o 
   2  16  11       40.54       46.65     22.51 o 
   3  16  11       14.98       34.39     29.09 o 
   4  16  11        2.31       10.43     22.16 o 
   5  16  11      388.75      367.99     28.16 o 
   6  16  11        0.70       17.66     22.43 o 
   3  17  11        0.81       -9.01     27.85 o 
   4  17  11      234.20      201.17     33.39 o 
  -2 -10  12       10.00       10.52     30.75 o 
  -1 -10  12        0.74       17.30     31.63 o 
   0 -10  12      137.44      139.28     26.68 o 
   1 -10  12        8.16       41.27     17.64 o 
   2 -10  12       21.47       10.44     17.55 o 
  -3  -9  12      379.26      363.16     42.30 o 
  -2  -9  12        1.15       -7.55     20.37 o 
  -1  -9  12       45.54       51.92     21.96 o 
   0  -9  12        0.27      -11.19     20.70 o 
   1  -9  12       58.22       54.72     17.48 o 
   2  -9  12      292.87      303.41     25.02 o 
   3  -9  12       26.96       60.77     23.89 o 
  -4  -8  12      178.89      151.00     37.07 o 
  -3  -8  12       17.25       28.47     30.99 o 
  -2  -8  12      196.04      237.39     37.69 o 
  -1  -8  12      282.83      251.13     24.68 o 
   0  -8  12      172.66      130.75     22.93 o 
   1  -8  12      631.59      681.65     43.64 o 
   2  -8  12       59.01       44.88     17.82 o 
   3  -8  12       18.53       23.25     17.37 o 
   4  -8  12      430.41      437.35     29.99 o 
  -5  -7  12        5.44       -8.63     30.72 o 
  -4  -7  12       21.72       53.53     31.82 o 
  -3  -7  12      520.84      617.50     44.90 o 
  -2  -7  12      288.61      290.65     38.23 o 
  -1  -7  12        0.45       13.10     20.22 o 
   0  -7  12        3.42        5.26     20.48 o 
   1  -7  12      321.57      362.09     51.16 o 
   2  -7  12       35.50       34.11     16.98 o 
   3  -7  12      272.32      270.73     20.48 o 
   4  -7  12      121.80       84.25     23.89 o 
   5  -7  12       53.21       33.82     25.22 o 
  -5  -6  12       42.55       26.60     30.37 o 
  -4  -6  12      336.05      354.98     37.60 o 
  -3  -6  12      298.40      286.28     35.23 o 
  -2  -6  12      153.34      135.66     33.80 o 
  -1  -6  12      647.68      731.05     41.51 o 
   0  -6  12      941.65     1050.10     31.02 o 
   1  -6  12        5.78        9.48     20.11 o 
   2  -6  12      314.12      272.21     37.14 o 
   3  -6  12       23.57       16.39     16.28 o 
   4  -6  12       23.28       19.00     22.47 o 
   5  -6  12       38.39       48.74     23.58 o 
   6  -6  12       33.66       15.78     24.16 o 
  -5  -5  12       21.88       23.46     22.30 o 
  -4  -5  12      193.03      179.03     39.11 o 
  -3  -5  12        5.15       46.11     28.47 o 
  -2  -5  12     1656.91     1974.79     59.93 o 
  -1  -5  12      887.60      991.07     47.05 o 
   0  -5  12        8.62        9.83     18.39 o 
   1  -5  12     1945.10     1903.97     37.55 o 
   2  -5  12      103.36      118.91     19.86 o 
   3  -5  12      465.18      431.97     21.51 o 
   4  -5  12      268.04      213.33     18.40 o 
   5  -5  12      162.29      128.82     23.20 o 
   6  -5  12      185.86      137.65     25.53 o 
   7  -5  12      182.09      211.71     37.63 o 
  -6  -4  12       15.16       40.25     34.37 o 
  -5  -4  12      983.38      928.02     64.44 o 
  -4  -4  12      456.86      381.63     25.56 o 
  -3  -4  12      438.79      360.30     59.67 o 
  -2  -4  12       24.00       43.57     29.12 o 
  -1  -4  12      303.91      406.51     33.67 o 
   0  -4  12     2425.78     2592.06     61.53 o 
   1  -4  12      130.57      157.14     19.56 o 
   2  -4  12      135.18      149.10     19.88 o 
   3  -4  12      494.49      550.67     26.18 o 
   4  -4  12      217.51      174.24     17.86 o 
   5  -4  12     1281.33     1207.37     39.13 o 
   6  -4  12        3.20        5.81     22.95 o 
   7  -4  12       20.32        3.78     23.29 o 
  -6  -3  12      149.19      163.04     38.00 o 
  -5  -3  12      164.66      130.92     36.40 o 
  -4  -3  12       57.93       71.10     21.15 o 
  -3  -3  12        4.58       21.45     20.14 o 
  -2  -3  12        5.50       -1.53     19.01 o 
  -1  -3  12     1005.12     1277.76     45.88 o 
   0  -3  12       69.77       81.48     27.86 o 
   1  -3  12      399.37      453.62     34.53 o 
   2  -3  12      276.82      258.83     20.66 o 
   3  -3  12      114.80       92.56     19.12 o 
   4  -3  12      379.84      333.38     18.21 o 
   5  -3  12        1.34       17.61     20.60 o 
   6  -3  12      193.72      189.12     29.43 o 
   7  -3  12       83.39       49.43     22.94 o 
   8  -3  12        3.97       20.16     25.52 o 
  -6  -2  12      667.42      718.48     47.50 o 
  -5  -2  12        1.57      -20.85     31.45 o 
  -4  -2  12     1347.18     1349.00     97.60 o 
  -3  -2  12       18.55       29.39     19.08 o 
  -2  -2  12        9.43       12.85     18.71 o 
  -1  -2  12      203.20      206.05     28.96 o 
   0  -2  12       63.36       70.17     25.05 o 
   1  -2  12     2088.01     2209.66     54.33 o 
   2  -2  12        1.09       42.71     17.30 o 
   3  -2  12     1330.04     1298.67     72.48 o 
   4  -2  12     2387.04     2295.57     81.02 o 
   5  -2  12      158.54      183.36     32.85 o 
   6  -2  12      301.69      234.73     23.12 o 
   7  -2  12       61.71       41.96     20.73 o 
   8  -2  12        0.22       -1.62     22.15 o 
   9  -2  12      485.79      545.59     41.47 o 
  -6  -1  12        8.22       51.12     34.75 o 
  -5  -1  12        1.52       14.06     34.75 o 
  -4  -1  12      311.45      282.24     24.27 o 
  -3  -1  12       75.52       75.88     20.38 o 
  -2  -1  12      772.31      884.31     34.33 o 
  -1  -1  12      182.54      124.64     19.27 o 
   0  -1  12        4.32        7.88     25.28 o 
   1  -1  12     2923.14     3328.85     62.85 o 
   2  -1  12      497.10      568.80     33.63 o 
   3  -1  12     1746.96     1826.27     82.46 o 
   4  -1  12      989.13      984.79     27.07 o 
   5  -1  12       70.43       62.78     14.62 o 
   6  -1  12      847.71      726.42     32.83 o 
   7  -1  12       12.19       21.55     20.40 o 
   8  -1  12      720.76      677.44     29.60 o 
   9  -1  12       64.28       91.13     24.02 o 
  -6   0  12      381.90      371.35     42.75 o 
  -5   0  12      333.10      234.21     37.66 o 
  -4   0  12      891.61      909.68     69.20 o 
  -3   0  12      425.91      442.97     42.32 o 
  -2   0  12        6.60        9.24     18.79 o 
  -1   0  12      420.20      441.04     42.18 o 
   0   0  12     1352.44     1542.57     32.55 o 
   1   0  12      264.19      264.01     27.24 o 
   2   0  12     1592.86     2020.02     49.10 o 
   3   0  12       48.24       59.56     22.47 o 
   4   0  12     1994.26     1818.64     91.61 o 
   5   0  12     1387.00     1291.09     36.64 o 
   6   0  12      286.40      227.32     31.35 o 
   7   0  12      296.00      226.77     31.71 o 
   8   0  12       23.59       29.41     20.79 o 
   9   0  12      231.61      260.93     25.92 o 
  10   0  12      327.86      337.45     35.18 o 
  -6   1  12      287.94      240.79     40.92 o 
  -5   1  12       36.35       11.02     32.97 o 
  -4   1  12      272.64      247.78     36.02 o 
  -3   1  12      252.61      301.93     32.49 o 
  -2   1  12      408.20      541.89     25.21 o 
  -1   1  12      442.75      656.79     25.74 o 
   0   1  12       11.92       17.44     16.95 o 
   1   1  12      694.72      778.10     35.21 o 
   2   1  12      201.63      236.23     29.18 o 
   3   1  12     1014.48      982.07     37.11 o 
   4   1  12      659.97      624.68     32.32 o 
   5   1  12      663.00      681.46     24.55 o 
   6   1  12     2149.76     1860.26     53.63 o 
   7   1  12      148.36      122.79     19.44 o 
   8   1  12      300.40      335.09     46.33 o 
   9   1  12      150.86      118.66     22.53 o 
  10   1  12       23.47       20.24     35.67 o 
  -6   2  12        7.27       13.66     34.87 o 
  -5   2  12     1225.70     1186.81     55.29 o 
  -4   2  12      418.42      366.81     39.13 o 
  -3   2  12      369.72      350.04     23.89 o 
  -2   2  12       14.59       52.36     18.63 o 
  -1   2  12      908.89     1031.69     51.72 o 
   0   2  12       33.97       49.55     17.32 o 
   1   2  12      905.07     1009.84     20.64 o 
   2   2  12      132.17      145.44     14.64 o 
   3   2  12     2316.10     2253.02     51.79 o 
   4   2  12       10.36       13.38     22.09 o 
   5   2  12       56.74       56.99     15.24 o 
   6   2  12       38.20       24.37     16.06 o 
   7   2  12      123.73      134.15     25.80 o 
   8   2  12      218.50      209.62     21.80 o 
   9   2  12      329.96      390.23     38.67 o 
  10   2  12       92.16       86.81     36.04 o 
  -6   3  12       56.88       59.20     36.56 o 
  -5   3  12        8.40      -14.69     34.82 o 
  -4   3  12        4.58       18.87     31.33 o 
  -3   3  12     1267.07     1331.18    108.78 o 
  -2   3  12      110.42      117.32     19.14 o 
  -1   3  12      469.86      503.73     41.32 o 
   0   3  12        0.31       13.40     16.77 o 
   1   3  12        5.91       32.30     12.58 o 
   2   3  12     1634.03     1773.14     38.45 o 
   3   3  12      238.16      262.12     35.90 o 
   4   3  12       78.95       89.06     13.78 o 
   5   3  12      431.55      457.73     29.29 o 
   6   3  12      389.39      384.98     24.10 o 
   7   3  12     1571.62     1334.98     30.64 o 
   8   3  12      264.96      254.93     34.56 o 
   9   3  12      147.91      152.26     34.45 o 
  10   3  12        0.51       28.90     38.20 o 
  -6   4  12      435.89      463.43     44.19 o 
  -5   4  12       63.34       46.28     35.11 o 
  -4   4  12     1051.13      979.73     50.49 o 
  -3   4  12       59.83       71.13     19.11 o 
  -2   4  12      299.18      306.85     22.57 o 
  -1   4  12      511.18      600.89     60.74 o 
   0   4  12       35.99       34.75     16.53 o 
   1   4  12      680.32      850.67     26.10 o 
   2   4  12       35.49       38.12     26.31 o 
   3   4  12     1144.24     1111.11     31.60 o 
   4   4  12      933.97      851.56     73.40 o 
   5   4  12      791.82      768.39     22.26 o 
   6   4  12      530.11      529.48     17.88 o 
   7   4  12        5.88       12.97     25.05 o 
   8   4  12        1.35       28.54     30.46 o 
   9   4  12      194.62      231.09     36.62 o 
  10   4  12      262.44      309.58     39.26 o 
  -5   5  12       95.40       79.87     34.83 o 
  -4   5  12      521.88      430.59     40.85 o 
  -3   5  12      128.89      103.18     33.44 o 
  -2   5  12     1627.34     1757.44     36.38 o 
  -1   5  12       13.04        5.92     17.39 o 
   0   5  12       23.54       54.31     16.64 o 
   1   5  12       14.36        8.90     12.85 o 
   2   5  12      105.70      125.37     15.84 o 
   3   5  12     1047.27      994.15     45.73 o 
   4   5  12     1191.93     1206.47     79.76 o 
   5   5  12      253.19      220.62     23.65 o 
   6   5  12      512.20      512.13     20.84 o 
   7   5  12       89.32       80.55     21.51 o 
   8   5  12       21.76        8.16     17.04 o 
   9   5  12       55.72       41.63     33.58 o 
  10   5  12       26.78       20.17     34.81 o 
  -5   6  12      320.80      273.17     40.73 o 
  -4   6  12      492.76      401.80     39.58 o 
  -3   6  12       47.68       45.98     31.03 o 
  -2   6  12        5.39       16.34     18.41 o 
  -1   6  12      414.21      382.97     22.38 o 
   0   6  12     1228.13     1592.85     27.15 o 
   1   6  12        9.82       19.76     13.20 o 
   2   6  12      253.52      290.08     20.66 o 
   3   6  12     1121.07     1050.64     51.07 o 
   4   6  12      205.33      164.28     29.15 o 
   5   6  12      489.81      482.92     20.52 o 
   6   6  12     1208.40     1207.18     28.23 o 
   7   6  12      194.06      181.73     18.58 o 
   8   6  12      508.70      525.84     23.56 o 
   9   6  12       40.27       45.03     19.15 o 
  10   6  12       24.31       10.76     31.72 o 
  -5   7  12       65.10       19.84     34.10 o 
  -4   7  12      152.30      159.84     34.95 o 
  -3   7  12       83.29      105.81     31.81 o 
  -2   7  12      150.92      131.20     20.44 o 
  -1   7  12      526.41      670.23     26.31 o 
   0   7  12       61.65       81.89     14.53 o 
   1   7  12       19.82       16.08     12.87 o 
   2   7  12     2949.52     3114.59     45.22 o 
   3   7  12      101.43       93.83     16.46 o 
   4   7  12     1361.32     1371.33     30.24 o 
   5   7  12      801.61      742.64     34.85 o 
   6   7  12        6.57        4.83     15.84 o 
   7   7  12     1550.49     1538.29     91.17 o 
   8   7  12      101.01       63.91     26.97 o 
   9   7  12        6.07       14.76     23.44 o 
  10   7  12      107.92      129.90     28.11 o 
  -4   8  12      443.23      377.14     40.94 o 
  -3   8  12        6.77       -2.65     30.47 o 
  -2   8  12       95.05       85.50     19.79 o 
  -1   8  12      845.45      803.06     27.59 o 
   0   8  12        0.83        7.78     14.82 o 
   1   8  12     1599.90     1649.94     29.47 o 
   2   8  12      466.09      529.43     28.66 o 
   3   8  12      505.29      477.71     22.07 o 
   4   8  12      794.90      763.25     25.56 o 
   5   8  12       88.42       82.06     17.27 o 
   6   8  12     1146.82     1126.93     53.69 o 
   7   8  12       96.93       89.61     18.22 o 
   8   8  12      235.46      223.04     30.77 o 
   9   8  12      421.08      473.22     34.34 o 
  10   8  12        6.50       24.29     26.60 o 
  -4   9  12       56.52       47.28     33.32 o 
  -3   9  12       45.06       64.81     32.28 o 
  -2   9  12      330.26      291.68     35.85 o 
  -1   9  12       74.25       63.36     15.73 o 
   0   9  12       23.86       44.16     16.05 o 
   1   9  12      206.71      197.34     16.62 o 
   2   9  12     1051.08     1008.26     53.14 o 
   3   9  12      971.71      926.26     28.82 o 
   4   9  12        4.57        0.45     15.92 o 
   5   9  12      112.43      113.06     20.01 o 
   6   9  12      511.77      511.50     24.01 o 
   7   9  12      121.61      119.39     18.90 o 
   8   9  12      143.82      119.78     27.79 o 
   9   9  12        0.27        4.64     24.76 o 
  10   9  12       46.40       78.34     29.15 o 
  -4  10  12      246.24      172.54     37.17 o 
  -3  10  12      198.63      216.39     34.78 o 
  -2  10  12       11.05       10.16     27.09 o 
  -1  10  12      364.16      453.79     20.80 o 
   0  10  12     1059.08     1182.73     35.24 o 
   1  10  12      133.83      128.73     21.30 o 
   2  10  12      179.03      232.65     52.83 o 
   3  10  12       38.29       21.85     18.21 o 
   4  10  12     2676.31     2425.69     43.61 o 
   5  10  12      457.59      423.18     41.33 o 
   6  10  12       48.52       45.02     19.01 o 
   7  10  12      110.50       63.93     18.79 o 
   8  10  12      257.50      230.94     22.42 o 
   9  10  12      173.47      234.28     31.67 o 
  10  10  12      355.71      408.77     37.33 o 
  -3  11  12       57.83       41.10     31.04 o 
  -2  11  12      196.04      223.81     25.54 o 
  -1  11  12      166.57      188.09     23.74 o 
   0  11  12       11.36       21.12     20.26 o 
   1  11  12      596.22      620.55     28.54 o 
   2  11  12      278.34      277.74     23.75 o 
   3  11  12     1275.88     1218.87     47.11 o 
   4  11  12      161.23      156.35     40.42 o 
   5  11  12      166.30      193.43     25.70 o 
   6  11  12      346.87      323.02     23.02 o 
   7  11  12     2038.73     2002.60     58.24 o 
   8  11  12      112.96       99.04     20.40 o 
   9  11  12      141.07      115.83     30.34 o 
  -2  12  12       48.86       52.29     34.99 o 
  -1  12  12      126.91      151.62     36.93 o 
   0  12  12       91.16       99.64     22.96 o 
   1  12  12       77.04       53.99     20.89 o 
   2  12  12       30.34       27.56     21.01 o 
   3  12  12     1025.02      936.41     31.62 o 
   4  12  12       83.39       69.05     20.74 o 
   5  12  12     1320.65     1200.32     34.36 o 
   6  12  12       85.20       53.44     20.08 o 
   7  12  12       52.68       65.10     20.99 o 
   8  12  12      231.69      211.21     22.94 o 
   9  12  12      177.12      204.82     34.31 o 
  -2  13  12       84.04      124.61     36.28 o 
  -1  13  12       57.81       30.05     33.21 o 
   0  13  12        2.28       14.60     21.87 o 
   1  13  12       19.41       30.89     20.98 o 
   2  13  12      224.54      223.71     24.31 o 
   3  13  12      199.02      208.85     23.77 o 
   4  13  12       91.83       86.21     21.11 o 
   5  13  12      446.03      433.99     37.14 o 
   6  13  12       43.10       25.46     20.64 o 
   7  13  12      384.31      395.49     27.09 o 
   8  13  12       88.65      101.29     22.55 o 
  -1  14  12      482.95      547.75     45.17 o 
   0  14  12      261.89      270.29     25.85 o 
   1  14  12       64.15       74.52     23.00 o 
   2  14  12       76.88       72.88     22.39 o 
   3  14  12       83.69      105.30     23.02 o 
   4  14  12      515.51      497.98     51.31 o 
   5  14  12       50.31       67.87     26.64 o 
   6  14  12        2.82      -14.66     20.92 o 
   7  14  12       57.99       51.57     22.25 o 
   8  14  12      103.28      108.28     23.81 o 
   0  15  12        0.22       32.71     30.79 o 
   1  15  12      341.97      335.34     32.46 o 
   2  15  12       20.09       46.02     22.85 o 
   3  15  12      230.19      199.74     24.87 o 
   4  15  12       84.42       42.62     22.16 o 
   5  15  12      253.24      230.64     37.49 o 
   6  15  12      717.10      722.47     33.65 o 
   7  15  12       17.22       25.26     21.89 o 
   8  15  12      261.81      213.72     38.61 o 
   1  16  12        0.76        3.30     33.87 o 
   2  16  12       18.59        3.95     27.81 o 
   3  16  12       23.70       19.23     22.42 o 
   4  16  12       75.26       88.61     24.41 o 
   5  16  12      248.60      239.05     26.25 o 
   0  -9  13        1.33        8.67     22.17 o 
   1  -9  13        1.33       19.85     18.04 o 
   2  -9  13      175.10      179.90     25.39 o 
  -2  -8  13      331.79      358.73     39.70 o 
  -1  -8  13       30.18       57.08     32.96 o 
   0  -8  13        0.42       -4.18     31.95 o 
   1  -8  13       17.78       20.93     21.61 o 
   2  -8  13        2.77        0.39     17.92 o 
   3  -8  13      362.66      298.95     22.27 o 
   4  -8  13      123.82      171.41     38.90 o 
  -4  -7  13      152.02      209.53     34.79 o 
  -3  -7  13       52.89       91.56     35.30 o 
  -2  -7  13      155.14      131.70     36.48 o 
  -1  -7  13        1.35       17.89     30.55 o 
   0  -7  13     1586.94     1751.29     60.53 o 
   1  -7  13       91.77      134.51     22.52 o 
   2  -7  13       58.52       30.35     17.41 o 
   3  -7  13        0.67        2.63     17.24 o 
   4  -7  13      216.88      184.73     25.83 o 
   5  -7  13      289.84      262.89     42.17 o 
  -5  -6  13        0.03       -9.80     29.26 o 
  -4  -6  13      119.44      140.48     34.82 o 
  -3  -6  13      368.68      381.25     37.31 o 
  -2  -6  13      119.62      171.95     35.24 o 
  -1  -6  13      723.58      900.68     46.24 o 
   0  -6  13        1.00        5.97     30.89 o 
   1  -6  13       16.19        8.97     29.60 o 
   2  -6  13      435.30      417.40     25.66 o 
   3  -6  13       15.31       22.18     17.41 o 
   4  -6  13      336.37      336.87     26.83 o 
   5  -6  13        7.73       28.19     23.64 o 
   6  -6  13      235.30      305.47     42.89 o 
  -5  -5  13      122.73      114.33     51.25 o 
  -4  -5  13     1091.14     1071.61     50.39 o 
  -3  -5  13      375.57      372.87     38.98 o 
  -2  -5  13        1.08        3.21     32.03 o 
  -1  -5  13     1762.18     1793.82     58.05 o 
   0  -5  13      159.46      170.34     33.48 o 
   1  -5  13      689.16      685.68     42.66 o 
   2  -5  13      224.15      216.29     49.34 o 
   3  -5  13      104.71      109.46     18.06 o 
   4  -5  13      916.92      885.98     30.47 o 
   5  -5  13       12.41       15.30     22.75 o 
   6  -5  13       23.02       22.96     24.78 o 
  -5  -4  13        6.23       10.89     33.60 o 
  -4  -4  13       49.50       56.19     22.53 o 
  -3  -4  13      574.09      612.70     42.47 o 
  -2  -4  13      720.63      739.36     43.84 o 
  -1  -4  13      177.61      286.91     35.60 o 
   0  -4  13        0.51        7.86     26.91 o 
   1  -4  13      851.13      972.39     44.94 o 
   2  -4  13      864.86      939.10     43.78 o 
   3  -4  13     1378.89     1300.26     34.49 o 
   4  -4  13        0.15       -2.12     16.41 o 
   5  -4  13       45.65       37.16     22.24 o 
   6  -4  13      153.49      161.17     25.42 o 
   7  -4  13       18.25       16.32     24.30 o 
  -6  -3  13      163.55      171.73     38.09 o 
  -5  -3  13      230.25      192.36     37.73 o 
  -4  -3  13      133.46      153.24     23.55 o 
  -3  -3  13      407.16      426.22     82.42 o 
  -2  -3  13      117.28      121.39     32.48 o 
  -1  -3  13     1416.65     1439.00     50.18 o 
   0  -3  13     2165.29     2676.78     63.97 o 
   1  -3  13      462.23      532.37     37.13 o 
   2  -3  13        0.48        2.32     27.50 o 
   3  -3  13       72.60       56.92     22.00 o 
   4  -3  13      898.81      758.06     23.62 o 
   5  -3  13     1268.24     1091.00     45.53 o 
   6  -3  13        6.23      -10.68     22.09 o 
   7  -3  13      112.13      133.56     25.01 o 
   8  -3  13       72.97      100.21     37.79 o 
  -6  -2  13      354.56      356.06     41.10 o 
  -5  -2  13      144.01      115.19     36.51 o 
  -4  -2  13      206.24      152.38     23.52 o 
  -3  -2  13      213.76      173.68     23.23 o 
  -2  -2  13      469.59      500.92     56.11 o 
  -1  -2  13      127.82      151.51     31.05 o 
   0  -2  13       28.14       41.09     28.04 o 
   1  -2  13     1450.48     1559.04     49.42 o 
   2  -2  13      126.68      102.27     28.14 o 
   3  -2  13      300.92      335.51     32.03 o 
   4  -2  13       97.46       61.90     18.85 o 
   5  -2  13        1.86        0.80     20.55 o 
   6  -2  13      396.54      283.97     24.30 o 
   7  -2  13       58.70       45.49     21.95 o 
   8  -2  13       18.51       32.64     23.36 o 
  -6  -1  13      120.06      127.82     37.62 o 
  -5  -1  13      928.84      840.95     51.39 o 
  -4  -1  13      183.90      145.36     23.51 o 
  -3  -1  13      192.33      185.02     23.18 o 
  -2  -1  13     1415.24     1389.57     35.81 o 
  -1  -1  13        2.58       42.76     25.63 o 
   0  -1  13      945.98     1003.00     43.43 o 
   1  -1  13        2.88       36.25     28.20 o 
   2  -1  13       49.98      113.07     26.78 o 
   3  -1  13        7.31       16.03     24.81 o 
   4  -1  13     1766.94     1690.68     50.02 o 
   5  -1  13     1033.07      973.42     30.91 o 
   6  -1  13      159.73      141.58     21.19 o 
   7  -1  13       26.08       42.72     20.38 o 
   8  -1  13       79.21       95.13     23.09 o 
   9  -1  13      348.04      334.97     27.36 o 
  -6   0  13      879.61      751.20     50.21 o 
  -5   0  13        1.26       12.18     35.27 o 
  -4   0  13      145.86      127.72     23.06 o 
  -3   0  13     1226.08     1325.59     93.54 o 
  -2   0  13      995.62      951.92     47.98 o 
  -1   0  13        3.83        2.64     19.20 o 
   0   0  13        4.60       10.96     23.35 o 
   1   0  13        0.68       49.89     25.55 o 
   2   0  13     1356.95     1661.81     48.30 o 
   3   0  13      985.57      996.01     38.93 o 
   4   0  13       46.78       44.11     22.53 o 
   5   0  13       58.25       61.44     14.72 o 
   6   0  13      144.90      138.98     20.40 o 
   7   0  13      388.11      359.11     50.40 o 
   8   0  13      872.88      929.29     32.42 o 
   9   0  13       64.24      113.61     34.97 o 
  -5   1  13      110.24      158.78     38.91 o 
  -4   1  13      398.19      405.28     41.93 o 
  -3   1  13        7.25       -2.89     20.11 o 
  -2   1  13      527.80      615.02     52.43 o 
  -1   1  13     1229.91     1272.46     32.42 o 
   0   1  13      349.33      364.66     23.16 o 
   1   1  13      505.92      479.54     34.11 o 
   2   1  13      466.60      498.59     33.17 o 
   3   1  13       36.15       38.10     24.30 o 
   4   1  13     1281.76     1370.23     45.31 o 
   5   1  13       71.00       60.13     22.46 o 
   6   1  13      102.20       68.65     18.39 o 
   7   1  13       11.87       30.95     18.46 o 
   8   1  13      189.90      196.13     22.49 o 
   9   1  13      410.52      349.28     25.78 o 
  -5   2  13      152.99      106.46     35.87 o 
  -4   2  13        4.09       -6.10     33.13 o 
  -3   2  13      169.68      202.35     23.84 o 
  -2   2  13      545.29      513.11     26.96 o 
  -1   2  13      696.68      709.09     51.32 o 
   0   2  13        6.90       37.39     18.18 o 
   1   2  13     1255.69     1366.46     44.13 o 
   2   2  13        0.13       -3.18     24.74 o 
   3   2  13      237.30      298.95     30.23 o 
   4   2  13       11.71       32.49     22.59 o 
   5   2  13      320.52      268.53     28.36 o 
   6   2  13     1866.38     1879.92     87.12 o 
   7   2  13       47.51       55.49     18.82 o 
   8   2  13      218.96      225.29     22.42 o 
   9   2  13      103.06      136.11     34.67 o 
  10   2  13        0.15       16.30     32.22 o 
  -5   3  13     1036.78     1020.77     54.69 o 
  -4   3  13        8.71       38.46     32.80 o 
  -3   3  13      290.44      294.04     45.05 o 
  -2   3  13        0.75       20.21     19.77 o 
  -1   3  13       84.25      117.42     20.30 o 
   0   3  13      354.95      461.37     23.57 o 
   1   3  13      770.84      829.41     20.98 o 
   2   3  13       21.74       17.28     14.11 o 
   3   3  13        2.31        8.76     25.02 o 
   4   3  13       58.61       40.43     25.60 o 
   5   3  13      532.10      538.96     33.55 o 
   6   3  13       10.70       18.92     15.98 o 
   7   3  13      226.53      190.25     26.53 o 
   8   3  13       64.73       79.45     30.98 o 
   9   3  13        0.19       28.56     33.49 o 
  10   3  13      132.72      173.15     39.09 o 
  -5   4  13       54.81       68.83     34.75 o 
  -4   4  13        1.05      -14.01     32.74 o 
  -3   4  13     1144.79     1214.86     34.28 o 
  -2   4  13      338.41      334.78     23.45 o 
  -1   4  13     1475.74     1809.21     37.14 o 
   0   4  13       12.14       11.40     13.59 o 
   1   4  13      754.92      780.70     21.03 o 
   2   4  13     1886.25     1871.84     79.38 o 
   3   4  13      390.77      427.69     19.85 o 
   4   4  13       30.89       37.61     14.61 o 
   5   4  13       24.22       12.70     23.57 o 
   6   4  13      132.30      114.72     17.30 o 
   9   4  13       64.91      107.46     32.00 o 
  10   4  13       84.96       58.70     36.03 o 
  -5   5  13       54.32       41.41     36.98 o 
  -4   5  13      144.78      101.25     36.69 o 
  -3   5  13        6.45        0.19     31.36 o 
  -2   5  13       17.14       43.80     19.79 o 
  -1   5  13      508.80      544.69     50.81 o 
   0   5  13       27.17       37.69     14.60 o 
   1   5  13      503.07      596.95     24.76 o 
   2   5  13      226.77      202.66     15.09 o 
   3   5  13      444.36      422.61     22.68 o 
   4   5  13       90.33       71.86     15.31 o 
   5   5  13        4.47       -8.06     14.30 o 
   6   5  13      662.73      674.21     23.24 o 
  10   5  13       12.34       15.52     33.20 o 
  -5   6  13       32.02       -0.12     33.85 o 
  -4   6  13      151.92      138.62     37.25 o 
  -3   6  13      513.83      469.92     42.42 o 
  -2   6  13      475.79      441.12     26.23 o 
  -1   6  13       58.01       56.59     20.26 o 
   0   6  13        7.04       24.61     14.62 o 
   1   6  13       84.46       59.04     14.24 o 
   2   6  13     1619.91     1629.69     31.65 o 
   3   6  13     1719.98     1705.65     74.72 o 
   4   6  13       18.11       16.89     15.06 o 
   5   6  13     1051.42      964.63     26.63 o 
   6   6  13      406.97      417.58     20.69 o 
   7   6  13      523.94      541.74     63.55 o 
   8   6  13      128.78      115.56     25.11 o 
  -4   7  13       12.10       19.62     34.44 o 
  -3   7  13       77.18       56.19     32.18 o 
  -2   7  13       28.06       39.77     20.40 o 
  -1   7  13     1362.54     1475.46     35.47 o 
   0   7  13     1255.20     1268.08     26.58 o 
   1   7  13      391.72      367.33     18.26 o 
   2   7  13      305.49      289.01     23.59 o 
   3   7  13        0.12       -2.26     15.95 o 
   4   7  13       94.82       97.42     17.69 o 
   5   7  13     1586.42     1520.46    104.58 o 
   6   7  13      126.25      136.01     20.48 o 
   7   7  13       55.54       54.46     17.45 o 
   8   7  13      181.11      164.46     26.67 o 
   9   7  13      240.21      257.80     30.16 o 
  -4   8  13       33.52       47.53     34.88 o 
  -3   8  13       45.00       36.27     31.95 o 
  -2   8  13      310.01      306.66     24.27 o 
  -1   8  13       17.92       32.87     19.98 o 
   0   8  13        9.28        4.77     15.01 o 
   1   8  13      738.32      847.86     23.16 o 
   2   8  13      232.91      241.92     22.87 o 
   3   8  13     1951.82     1872.35    203.15 o 
   4   8  13       54.99       38.22     17.48 o 
   5   8  13       79.72       71.09     17.51 o 
   6   8  13      209.55      228.24     35.26 o 
   7   8  13      564.75      525.54     31.21 o 
   8   8  13      452.79      563.79     35.30 o 
   9   8  13      131.60      176.30     30.04 o 
  10   8  13       47.62       65.64     28.65 o 
  -4   9  13      177.26       84.54     35.64 o 
  -3   9  13        6.90       51.53     32.87 o 
  -2   9  13       28.54       26.68     30.59 o 
  -1   9  13      254.94      233.64     19.09 o 
   0   9  13      978.18     1207.45     27.55 o 
   1   9  13      401.63      464.18     20.35 o 
   2   9  13      517.66      534.18     34.98 o 
   3   9  13      958.73      926.53     46.83 o 
   4   9  13       85.45       71.96     24.61 o 
   5   9  13      297.04      212.61     20.92 o 
   6   9  13      272.94      244.48     21.57 o 
   7   9  13        0.70        4.79     17.97 o 
   8   9  13      553.72      672.65     39.02 o 
   9   9  13        7.54        3.38     26.97 o 
  10   9  13      365.34      410.77     36.72 o 
  -3  10  13      160.81      164.26     35.03 o 
  -2  10  13       89.89      116.26     33.45 o 
  -1  10  13      238.62      207.64     19.20 o 
   0  10  13       25.15       24.13     16.72 o 
   1  10  13       56.97       67.43     21.36 o 
   2  10  13     1660.37     1662.36     37.99 o 
   3  10  13       40.39       56.83     19.93 o 
   4  10  13       12.62       31.23     19.08 o 
   5  10  13       72.03       84.29     19.49 o 
   6  10  13        6.29       25.84     18.51 o 
   7  10  13      455.34      421.11     43.84 o 
   8  10  13       11.61       19.17     18.91 o 
   9  10  13       11.25       14.44     27.46 o 
  10  10  13       39.79       45.18     27.10 o 
  -3  11  13       26.17       22.95     31.00 o 
  -2  11  13       35.76       47.95     23.55 o 
  -1  11  13      802.15      844.85     86.51 o 
   0  11  13      114.61       90.36     23.10 o 
   1  11  13      464.34      466.52     27.44 o 
   2  11  13      204.97      214.19     23.28 o 
   3  11  13      112.39      124.22     21.63 o 
   4  11  13     1549.05     1399.18     36.57 o 
   5  11  13       85.81       53.01     20.97 o 
   6  11  13      407.06      336.77     24.95 o 
   7  11  13       45.03       42.22     20.17 o 
   8  11  13      266.55      277.92     24.18 o 
   9  11  13      171.30      287.92     36.07 o 
  -2  12  13      416.16      547.22     48.58 o 
  -1  12  13      113.97       99.50     36.08 o 
   0  12  13        2.30       15.83     22.90 o 
   1  12  13      312.41      304.76     26.35 o 
   2  12  13       75.54       84.49     21.14 o 
   3  12  13      580.58      513.06     28.22 o 
   4  12  13      117.07      102.94     21.86 o 
   5  12  13       51.77       48.41     21.05 o 
   6  12  13      258.89      250.84     23.96 o 
   7  12  13      192.63      194.50     23.52 o 
   8  12  13       75.12       91.39     22.16 o 
   9  12  13      145.62      124.30     32.62 o 
  -1  13  13      132.91      154.76     37.29 o 
   0  13  13       14.35       -1.91     22.36 o 
   1  13  13      132.36       95.22     23.86 o 
   2  13  13       33.00       28.80     22.15 o 
   3  13  13      197.23      182.19     24.17 o 
   4  13  13      408.85      383.88     26.82 o 
   5  13  13      728.95      694.13     43.75 o 
   6  13  13       59.74       44.51     20.83 o 
   7  13  13        5.70        5.24     21.93 o 
   8  13  13       61.35      112.60     22.91 o 
   0  14  13        8.64        4.50     21.67 o 
   1  14  13      147.93      202.76     25.93 o 
   2  14  13      388.01      355.16     27.39 o 
   3  14  13       13.10       21.86     22.46 o 
   4  14  13      116.57      104.99     23.66 o 
   5  14  13       82.41       73.72     22.77 o 
   6  14  13        9.86        6.68     21.40 o 
   7  14  13     1141.89     1119.35     76.03 o 
   8  14  13       38.26       42.22     33.54 o 
   1  15  13      303.93      385.63     28.54 o 
   2  15  13       67.49       91.72     23.80 o 
   3  15  13        5.43       14.89     22.57 o 
   4  15  13       77.67       68.47     23.40 o 
   5  15  13       69.14       44.59     23.10 o 
   6  15  13      107.64      103.92     23.70 o 
   7  15  13       46.48       48.45     33.34 o 
   1  -8  14      142.30      181.58     34.57 o 
   2  -8  14        1.58       10.22     17.51 o 
   3  -8  14      139.87      138.21     35.96 o 
  -2  -7  14      567.46      570.84     46.05 o 
  -1  -7  14       29.50      -12.14     32.65 o 
   0  -7  14        5.67        0.00     34.03 o 
   1  -7  14       49.35       84.77     34.55 o 
   2  -7  14       14.69       18.17     22.13 o 
   3  -7  14      730.11      693.17     49.56 o 
   4  -7  14       24.70       44.64     36.71 o 
  -3  -6  14      109.29      102.55     35.55 o 
  -2  -6  14      290.79      303.03     36.78 o 
  -1  -6  14      757.79      873.53     48.49 o 
   0  -6  14      751.27      817.19     47.50 o 
   1  -6  14        5.76      -19.16     33.18 o 
   2  -6  14      201.71      228.89     33.63 o 
   3  -6  14      319.64      250.61     21.02 o 
   4  -6  14        4.28       -5.99     23.15 o 
   5  -6  14      410.64      470.01     46.51 o 
  -4  -5  14       15.35       -6.25     30.24 o 
  -3  -5  14       51.69       49.58     30.92 o 
  -2  -5  14      147.32      155.63     35.77 o 
  -1  -5  14      619.62      706.31     46.92 o 
   0  -5  14        1.11       -5.25     31.40 o 
   1  -5  14      607.37      699.63     43.76 o 
   2  -5  14      463.71      379.95     38.08 o 
   3  -5  14      345.73      345.65     36.95 o 
   4  -5  14       10.05       24.85     24.10 o 
   5  -5  14        8.03       21.71     23.12 o 
   6  -5  14      172.71      178.21     39.69 o 
  -4  -4  14      194.62      141.02     24.69 o 
  -3  -4  14       18.00       57.84     33.83 o 
  -2  -4  14      102.01      162.56     35.33 o 
  -1  -4  14      233.67      359.65     38.94 o 
   0  -4  14     1636.46     1974.58     60.13 o 
   1  -4  14      876.63     1185.91     49.36 o 
   2  -4  14      165.99      147.12     32.23 o 
   3  -4  14      201.26      222.84     32.91 o 
   4  -4  14      288.47      272.46     48.86 o 
   5  -4  14      400.32      338.81     27.19 o 
   6  -4  14        3.91      -14.01     23.12 o 
   7  -4  14       14.46       26.00     37.07 o 
  -5  -3  14       58.00       42.75     34.74 o 
  -4  -3  14       43.58       59.38     24.07 o 
  -3  -3  14     1203.82     1090.55     37.57 o 
  -2  -3  14      280.14      339.26     38.55 o 
  -1  -3  14     1051.33     1015.88     47.52 o 
   0  -3  14        2.05       21.64     30.50 o 
   1  -3  14      404.39      419.59     37.47 o 
   2  -3  14     1673.67     1848.78     57.27 o 
   3  -3  14      688.69      749.33     40.03 o 
   4  -3  14       46.72       43.16     20.63 o 
   5  -3  14      102.03      110.55     22.47 o 
   6  -3  14        4.88       -1.85     22.50 o 
   7  -3  14      190.85      159.49     25.72 o 
  -5  -2  14        0.03        5.21     35.30 o 
  -4  -2  14      418.87      382.36     41.85 o 
  -3  -2  14      205.92      203.44     23.88 o 
  -2  -2  14        0.17       11.46     30.13 o 
  -1  -2  14       49.70       97.66     32.82 o 
   0  -2  14      267.67      349.75     36.39 o 
   1  -2  14      638.77      957.86     45.32 o 
   2  -2  14       83.88       60.87     28.18 o 
   3  -2  14      171.13       94.13     30.05 o 
   4  -2  14     2915.09     3174.88     67.63 o 
   5  -2  14       52.35       75.57     30.54 o 
   6  -2  14       81.01       59.69     22.33 o 
   7  -2  14        8.75       11.92     23.32 o 
   8  -2  14        3.50       -4.33     36.80 o 
  -5  -1  14        3.81        7.14     34.13 o 
  -4  -1  14      140.98      118.99     23.74 o 
  -3  -1  14        3.85       23.16     22.96 o 
  -2  -1  14       13.99       34.90     22.45 o 
  -1  -1  14       29.01       29.00     28.54 o 
   0  -1  14       10.70       11.53     27.19 o 
   1  -1  14       49.48       69.43     30.46 o 
   2  -1  14       14.01       26.06     28.96 o 
   3  -1  14      133.35      100.30     28.39 o 
   4  -1  14      229.89      265.54     31.16 o 
   5  -1  14      631.57      571.53     43.22 o 
   6  -1  14      270.12      251.31     32.88 o 
   7  -1  14       22.12       14.81     21.57 o 
   8  -1  14       52.56       37.84     22.73 o 
  -5   0  14      544.02      529.84     46.96 o 
  -4   0  14       93.03      106.48     35.37 o 
  -3   0  14       15.26       -4.32     21.46 o 
  -2   0  14       89.71       73.90     22.48 o 
  -1   0  14      120.26      140.90     22.34 o 
   0   0  14     1287.99     1512.28     50.74 o 
   1   0  14      159.00      178.50     30.65 o 
   2   0  14        6.05       17.57     26.39 o 
   3   0  14       16.96       44.42     26.25 o 
   4   0  14       39.66       32.44     26.04 o 
   5   0  14     1624.36     1487.99     40.77 o 
   6   0  14      763.44      666.94     40.47 o 
   7   0  14      249.03      200.98     22.97 o 
   8   0  14      115.89      116.09     32.20 o 
   9   0  14       84.05      108.76     23.92 o 
  -5   1  14      172.83      199.25     40.91 o 
  -4   1  14      499.59      431.72     42.27 o 
  -3   1  14     1688.49     1835.64     68.59 o 
  -2   1  14       27.65       31.75     21.80 o 
  -1   1  14      783.82     1024.99     97.03 o 
   0   1  14        2.43        3.11     19.82 o 
   1   1  14        0.96        6.66     25.71 o 
   2   1  14     1152.18     1107.61     43.60 o 
   3   1  14     1946.01     1904.24     54.34 o 
   4   1  14      693.87      673.78     36.99 o 
   5   1  14       29.68       20.49     24.98 o 
   6   1  14      537.70      485.09     35.23 o 
   7   1  14      777.20      725.14     38.09 o 
   8   1  14      151.42      130.46     21.97 o 
   9   1  14       85.25       95.86     22.54 o 
  -5   2  14      145.59      119.87     38.55 o 
  -4   2  14        9.16       25.14     35.17 o 
  -3   2  14        4.39       24.82     21.54 o 
  -2   2  14        0.64       -6.09     20.63 o 
  -1   2  14      111.24      108.47     21.23 o 
   0   2  14      694.10      742.55     28.88 o 
   1   2  14      684.99      908.78     41.48 o 
   2   2  14        5.60       10.41     27.42 o 
   3   2  14      661.96      638.17     37.48 o 
   4   2  14      156.83      185.71     27.10 o 
   5   2  14      479.41      436.13     33.00 o 
   6   2  14      422.86      413.28     47.28 o 
   7   2  14        9.97       -1.85     24.54 o 
   8   2  14      464.60      456.16     34.61 o 
   9   2  14      478.61      485.28     41.60 o 
  -4   3  14       94.83      122.63     38.28 o 
  -3   3  14      951.15      973.48     34.02 o 
  -2   3  14      710.73      753.10     67.40 o 
  -1   3  14       27.65       19.52     19.75 o 
   0   3  14        9.31        9.29     14.76 o 
   1   3  14      552.35      661.21     35.68 o 
   2   3  14      705.32      639.07     37.67 o 
   3   3  14     1574.72     1475.30     48.93 o 
   4   3  14        2.40        1.66     24.58 o 
   5   3  14       26.99       43.60     24.81 o 
   6   3  14      970.06      973.93     32.00 o 
   7   3  14      315.30      321.33     29.82 o 
  10   3  14        1.09      -12.79     33.45 o 
  -4   4  14       51.62       25.60     36.69 o 
  -3   4  14      173.20      153.48     31.91 o 
  -2   4  14       79.38       60.05     21.17 o 
  -1   4  14      613.07      620.79     28.22 o 
   0   4  14     2760.07     2982.03     40.54 o 
   1   4  14       85.12      121.02     15.90 o 
   2   4  14      210.90      209.46     18.83 o 
   3   4  14       89.92       85.87     27.52 o 
   4   4  14       17.31       24.11     26.88 o 
   5   4  14      797.16      761.08     39.34 o 
   6   4  14       23.46        8.08     17.00 o 
  -4   5  14      266.76      278.94     41.99 o 
  -3   5  14      125.19      124.40     37.17 o 
  -2   5  14     1252.22     1313.72     98.85 o 
  -1   5  14      660.41      682.62     51.86 o 
   0   5  14        7.32       26.13     15.95 o 
   1   5  14     1824.46     2072.90     31.47 o 
   2   5  14        5.24       16.90     17.14 o 
   3   5  14     1025.08      979.35     27.15 o 
   4   5  14       65.08       36.89     15.93 o 
   5   5  14      325.94      297.20     31.45 o 
   6   5  14      385.52      379.32     32.54 o 
  -4   6  14       67.61       53.60     36.75 o 
  -3   6  14       79.92       66.08     34.97 o 
  -2   6  14       12.62       41.56     20.48 o 
  -1   6  14      446.29      423.06     26.12 o 
   0   6  14     2535.16     2892.60     37.91 o 
   1   6  14      223.03      296.97     21.80 o 
   2   6  14      174.60      152.26     18.62 o 
   3   6  14      769.52      679.40     51.74 o 
   4   6  14      457.37      452.32     23.25 o 
   5   6  14     1207.13     1148.11     53.89 o 
   6   6  14      841.51      769.64     26.02 o 
   7   6  14        0.35       -0.15     24.97 o 
  -4   7  14        9.90       31.97     35.82 o 
  -3   7  14      647.59      582.02     46.36 o 
  -2   7  14       51.07       38.27     20.77 o 
  -1   7  14        0.72       12.62     20.66 o 
   0   7  14       27.32       19.69     15.96 o 
   1   7  14        0.37       19.24     14.94 o 
   2   7  14     1666.31     1738.46     36.56 o 
   3   7  14      731.89      687.48     52.41 o 
   4   7  14      387.82      358.30     21.75 o 
   5   7  14      206.81      177.78     19.57 o 
   6   7  14        5.98       10.87     16.30 o 
   7   7  14      270.80      272.41     21.04 o 
   8   7  14       18.81       17.50     23.90 o 
  -3   8  14       76.93       57.51     35.85 o 
  -2   8  14       29.74       -7.54     31.08 o 
  -1   8  14      402.62      464.69     22.27 o 
   0   8  14        3.42       -3.06     17.00 o 
   1   8  14     1217.34     1361.29     41.32 o 
   2   8  14       76.92       57.26     15.32 o 
   3   8  14      313.72      314.03     22.65 o 
   4   8  14      957.53      913.74     29.13 o 
   5   8  14      473.48      402.25     24.57 o 
   6   8  14      447.48      426.95     23.62 o 
   7   8  14        3.40       21.46     18.33 o 
   8   8  14        0.29      -10.38     25.61 o 
   9   8  14      271.62      265.34     30.35 o 
  -3   9  14       63.80       20.27     34.03 o 
  -2   9  14      281.05      282.04     36.76 o 
  -1   9  14       78.24      131.44     19.64 o 
   0   9  14        0.04        5.26     16.60 o 
   1   9  14      104.71       73.11     17.20 o 
   2   9  14      201.56      165.32     22.49 o 
   3   9  14     1281.38     1286.43     82.90 o 
   4   9  14       31.88       12.47     18.29 o 
   5   9  14      211.75      227.78     22.02 o 
   6   9  14      855.00      817.22     28.99 o 
   7   9  14      458.88      419.94     24.46 o 
   8   9  14      539.77      571.84     37.02 o 
   9   9  14        3.73        7.32     26.50 o 
  10   9  14        8.16       -2.28     27.36 o 
  -3  10  14        6.40       27.96     35.58 o 
  -2  10  14      119.50      173.35     29.76 o 
  -1  10  14        1.16       -1.42     18.29 o 
   0  10  14      852.44      873.21     33.58 o 
   1  10  14      218.79      212.04     24.07 o 
   2  10  14       11.51       35.70     19.85 o 
   3  10  14      181.33      136.73     21.93 o 
   4  10  14       53.88       42.93     20.33 o 
   5  10  14      920.60      840.26     30.54 o 
   6  10  14        5.67       10.06     19.46 o 
   7  10  14      455.97      524.59     27.43 o 
   8  10  14      593.50      591.51     27.99 o 
   9  10  14       17.70       17.31     25.73 o 
  -2  11  14       90.60      108.35     24.96 o 
  -1  11  14        9.11       39.93     23.54 o 
   0  11  14        0.31       -0.97     22.22 o 
   1  11  14      131.07      125.40     23.60 o 
   2  11  14      292.35      231.99     37.35 o 
   3  11  14       43.48       25.68     21.02 o 
   4  11  14      206.84      194.70     23.32 o 
   5  11  14        4.71       16.50     19.86 o 
   6  11  14      259.34      223.24     33.22 o 
   7  11  14      108.14      149.90     23.08 o 
   8  11  14       38.61       32.16     20.66 o 
   9  11  14       82.93      105.93     30.20 o 
  -1  12  14      260.68      351.37     42.10 o 
   0  12  14     1448.90     1546.02     41.49 o 
   1  12  14      572.23      659.10     46.25 o 
   2  12  14        8.70      -16.53     21.53 o 
   3  12  14      764.35      730.40     31.68 o 
   4  12  14      130.29      107.08     22.91 o 
   5  12  14      162.57      174.41     23.31 o 
   6  12  14      532.42      430.51     27.60 o 
   7  12  14        4.95        6.98     21.36 o 
   8  12  14      352.46      356.17     26.47 o 
   0  13  14        8.31       11.46     24.02 o 
   1  13  14      117.84      114.78     24.99 o 
   2  13  14      251.23      235.24     26.10 o 
   3  13  14      394.86      354.00     28.17 o 
   4  13  14       85.23       86.33     24.00 o 
   5  13  14        2.05       12.90     22.96 o 
   6  13  14      174.99      132.03     24.49 o 
   7  13  14        5.47        8.17     23.51 o 
   8  13  14       82.37       74.20     22.88 o 
   0  14  14      449.16      479.06     40.77 o 
   1  14  14      128.83      130.78     25.45 o 
   2  14  14        3.40       23.54     22.63 o 
   3  14  14       12.64       17.55     23.31 o 
   4  14  14       15.00       28.26     23.89 o 
   5  14  14      106.53       86.65     27.75 o 
   6  14  14       27.11       15.06     22.17 o 
   7  14  14      330.22      372.97     27.69 o 
   2  15  14       99.36       90.09     35.31 o 
   3  15  14       51.14       29.63     22.83 o 
   4  15  14       11.65       10.22     26.13 o 
   5  15  14       30.41       39.33     23.27 o 
   3  -7  15      115.58      131.65     33.47 o 
  -1  -6  15       49.00      109.32     33.55 o 
   0  -6  15        2.66       37.90     32.43 o 
   1  -6  15        1.05       32.41     31.38 o 
   2  -6  15      420.27      412.27     40.02 o 
   3  -6  15      147.04      121.60     23.78 o 
  -2  -5  15       48.25       46.55     31.46 o 
  -1  -5  15      590.09      721.26     46.11 o 
   0  -5  15       67.09       55.41     32.68 o 
   1  -5  15      509.24      760.49     49.04 o 
   2  -5  15      232.47      232.61     36.65 o 
   3  -5  15       16.12       -3.58     29.55 o 
   4  -5  15      436.80      413.77     41.27 o 
  -3  -4  15       21.13       22.76     31.33 o 
  -2  -4  15      352.51      468.43     42.27 o 
  -1  -4  15       30.04       47.12     33.33 o 
   0  -4  15       43.36       54.42     33.73 o 
   1  -4  15      776.70      726.27     43.82 o 
   2  -4  15      154.27      175.33     33.43 o 
   3  -4  15      525.59      569.31     39.83 o 
   4  -4  15        1.19       -6.42     19.53 o 
   5  -4  15      163.81      116.97     34.36 o 
  -4  -3  15       32.78       61.72     23.74 o 
  -3  -3  15      266.77      233.33     38.56 o 
  -2  -3  15      145.64      160.09     35.81 o 
  -1  -3  15      345.13      337.25     37.46 o 
   0  -3  15       53.88       55.21     33.44 o 
   1  -3  15      862.81      880.98     48.67 o 
   2  -3  15        0.79      -13.74     29.95 o 
   3  -3  15      273.63      264.99     34.33 o 
   4  -3  15      307.83      302.53     35.49 o 
   5  -3  15      491.71      393.87     39.15 o 
   6  -3  15        0.56       17.69     30.11 o 
  -4  -2  15      287.89      272.52     28.09 o 
  -3  -2  15      198.37      161.23     35.51 o 
  -2  -2  15       17.20       89.79     33.21 o 
  -1  -2  15      336.30      297.59     38.05 o 
   0  -2  15        0.68      -15.29     29.29 o 
   1  -2  15      756.11      953.35     46.69 o 
   2  -2  15      728.68      703.36     43.43 o 
   3  -2  15       79.32       93.54     31.65 o 
   4  -2  15      557.64      545.88     36.99 o 
   5  -2  15        8.77        7.91     29.98 o 
   6  -2  15       60.00       42.44     29.84 o 
   7  -2  15      594.90      550.78     42.47 o 
  -4  -1  15     1078.27     1031.51     37.94 o 
  -3  -1  15        4.48        5.22     22.57 o 
  -2  -1  15       64.55       85.94     23.90 o 
  -1  -1  15      158.10      159.06     32.30 o 
   0  -1  15      327.85      288.56     37.72 o 
   1  -1  15      116.17       74.34     31.56 o 
   2  -1  15      254.24      245.46     36.02 o 
   3  -1  15      345.04      356.15     38.64 o 
   4  -1  15     1298.52     1286.75     52.11 o 
   5  -1  15      239.52      275.04     23.53 o 
   6  -1  15      262.85      207.97     34.75 o 
   7  -1  15        0.38       10.93     27.60 o 
  -4   0  15       84.20      119.97     39.90 o 
  -3   0  15       36.05       29.85     23.88 o 
  -2   0  15      549.57      537.27     30.06 o 
  -1   0  15       68.51       80.41     22.82 o 
   0   0  15      124.93      257.70     36.10 o 
   1   0  15       27.24       18.88     29.86 o 
   2   0  15      526.01      589.61     42.39 o 
   3   0  15        6.09       17.11     28.21 o 
   4   0  15       40.94       83.97     28.24 o 
   5   0  15       63.46       67.55     28.29 o 
   6   0  15      169.48      204.79     32.18 o 
   7   0  15       74.00       67.64     29.67 o 
   8   0  15       22.27       27.86     29.16 o 
  -4   1  15      753.41      713.45     50.36 o 
  -3   1  15       27.67       37.33     22.86 o 
  -2   1  15        0.00       29.43     23.40 o 
  -1   1  15      396.28      323.44     26.60 o 
   0   1  15      746.77      743.74     42.30 o 
   1   1  15      314.08      255.58     34.00 o 
   2   1  15      770.70      914.89     46.40 o 
   3   1  15        8.01        3.73     26.45 o 
   4   1  15     1043.54      991.76     45.81 o 
   5   1  15     1206.55     1240.00     47.27 o 
   6   1  15       21.87       27.22     28.36 o 
   7   1  15       11.73       33.22     27.37 o 
   8   1  15       86.51       81.06     29.95 o 
   9   1  15      318.96      306.47     35.32 o 
  -4   2  15      514.75      579.29     49.12 o 
  -3   2  15      310.66      284.69     40.15 o 
  -2   2  15     1021.45     1236.89     47.12 o 
  -1   2  15      875.68      892.16     32.88 o 
   0   2  15        0.10        4.60     21.68 o 
   1   2  15     1229.97     1233.64     48.27 o 
   2   2  15      705.89      715.64     43.80 o 
   3   2  15       60.48       87.96     30.40 o 
   4   2  15     1357.94     1469.11     51.23 o 
   5   2  15      135.23      166.58     29.81 o 
   6   2  15      677.17      639.43     37.98 o 
   7   2  15      846.47      813.62     40.68 o 
   8   2  15       77.58       54.04     27.49 o 
  -4   3  15       36.98       24.07     37.17 o 
  -3   3  15       54.45       66.93     23.41 o 
  -2   3  15       27.89       25.60     22.93 o 
  -1   3  15       25.16       18.13     21.18 o 
   0   3  15     1977.53     2217.82    133.34 o 
   1   3  15       55.65       87.95     30.92 o 
   2   3  15      513.63      509.04     38.12 o 
   3   3  15        4.17       44.55     30.17 o 
   4   3  15       80.44       38.40     29.79 o 
   5   3  15      417.19      408.23     35.44 o 
   6   3  15       23.90       36.69     18.76 o 
   7   3  15      116.05      104.05     26.87 o 
  -4   4  15       77.21       68.88     37.59 o 
  -3   4  15      533.85      571.09     48.23 o 
  -2   4  15        3.82       29.23     22.70 o 
  -1   4  15     1186.06     1330.00     37.16 o 
   0   4  15       14.49       27.64     16.46 o 
   1   4  15       13.63       24.14     14.86 o 
   2   4  15      394.66      353.67     34.28 o 
   3   4  15      107.01      131.26     30.95 o 
   4   4  15      843.87      751.43     42.76 o 
   5   4  15      839.17      779.74     40.56 o 
   6   4  15      275.17      236.57     31.22 o 
  -3   5  15       46.80       64.79     35.98 o 
  -2   5  15        4.44       18.04     21.90 o 
  -1   5  15      390.48      415.02     27.88 o 
   0   5  15      370.89      369.45     20.66 o 
   1   5  15      223.83      310.30     26.94 o 
   2   5  15        6.31       17.96     18.06 o 
   3   5  15      683.39      620.48     24.78 o 
   4   5  15     1742.11     1699.33     55.15 o 
   5   5  15       68.35       66.15     30.92 o 
   6   5  15      194.65      175.11     29.63 o 
  -3   6  15       36.64       66.16     36.71 o 
  -2   6  15      385.04      401.14     26.76 o 
  -1   6  15       26.53       17.58     21.39 o 
   0   6  15        6.18        9.87     16.77 o 
   1   6  15      808.96      804.70     24.24 o 
   2   6  15      430.23      374.91     19.10 o 
   3   6  15     1437.22     1269.67     41.21 o 
   4   6  15      562.13      478.30     23.80 o 
   5   6  15       56.10       72.06     28.02 o 
   6   6  15       48.58       40.04     28.09 o 
   7   6  15      145.89      154.59     29.51 o 
  -3   7  15        7.16       22.05     35.56 o 
  -2   7  15       19.53       33.33     21.39 o 
  -1   7  15      203.96      231.55     20.27 o 
   0   7  15      828.43      761.61     31.18 o 
   1   7  15      284.48      286.65     19.51 o 
   2   7  15      174.58      152.42     16.59 o 
   3   7  15       12.67        0.76     17.68 o 
   4   7  15      931.78      835.86     51.45 o 
   5   7  15     1435.52     1310.82     33.11 o 
   6   7  15       31.73       24.35     17.92 o 
   7   7  15      129.96      135.91     29.69 o 
  -3   8  15      376.18      406.21     43.70 o 
  -2   8  15       24.82       26.98     31.55 o 
  -1   8  15       13.26       44.33     18.51 o 
   0   8  15        1.03        0.62     17.01 o 
   1   8  15       26.39       44.25     17.02 o 
   2   8  15      315.01      324.28     19.72 o 
   3   8  15      279.69      228.89     21.95 o 
   4   8  15      670.62      578.28     26.48 o 
   5   8  15        0.06        4.49     18.93 o 
   6   8  15      459.73      481.04     24.90 o 
   7   8  15      352.24      352.37     23.98 o 
   8   8  15      169.08      146.68     29.12 o 
  -2   9  15      204.56      237.41     28.18 o 
  -1   9  15       18.71       31.24     18.18 o 
   0   9  15       21.42       44.35     17.80 o 
   1   9  15      338.01      375.35     21.47 o 
   2   9  15       13.57        0.96     20.58 o 
   3   9  15      122.10      100.60     20.35 o 
   4   9  15      744.97      692.75     28.86 o 
   5   9  15      245.91      235.01     23.02 o 
   6   9  15      721.50      722.81     29.18 o 
   7   9  15        0.64       -0.27     19.27 o 
   8   9  15      184.44      201.36     29.59 o 
   9   9  15      249.83      324.95     33.83 o 
  -2  10  15       74.73       63.98     34.91 o 
  -1  10  15       94.46      159.51     19.88 o 
   0  10  15       31.02       50.43     23.04 o 
   1  10  15      111.50      104.87     23.07 o 
   2  10  15      349.65      323.74     25.62 o 
   3  10  15       48.17       56.42     21.81 o 
   4  10  15       64.18       57.73     20.83 o 
   5  10  15       51.05       45.62     21.43 o 
   6  10  15        3.29        3.46     20.06 o 
   7  10  15      907.30      891.77     32.93 o 
   8  10  15     1252.57     1271.11     50.96 o 
   9  10  15        2.71      -15.75     27.60 o 
  -1  11  15      459.48      510.53     46.66 o 
   0  11  15      619.75      657.31     32.80 o 
   1  11  15        3.43       32.07     23.35 o 
   2  11  15        4.09        9.53     21.30 o 
   3  11  15        7.18       34.80     21.83 o 
   4  11  15      296.54      280.24     25.56 o 
   5  11  15        1.23      -13.02     21.05 o 
   6  11  15       80.00       41.37     21.00 o 
   7  11  15      320.10      311.49     25.63 o 
   8  11  15       34.56       35.24     20.86 o 
   9  11  15      272.09      263.05     33.72 o 
   0  12  15        8.13       21.19     24.07 o 
   1  12  15       83.68       67.97     24.24 o 
   2  12  15       78.23      101.54     23.95 o 
   3  12  15       30.29       22.83     22.61 o 
   4  12  15       16.73       24.79     22.04 o 
   5  12  15        6.64       -2.55     22.24 o 
   6  12  15      806.26      794.83     32.91 o 
   7  12  15        0.51        9.69     21.18 o 
   8  12  15       42.61       65.76     21.87 o 
   0  13  15      696.37      839.12     51.15 o 
   1  13  15      239.38      323.40     28.51 o 
   2  13  15       84.29      113.38     24.53 o 
   3  13  15      259.64      230.67     26.72 o 
   4  13  15        0.73       -0.09     22.13 o 
   5  13  15      805.43      730.13     33.48 o 
   6  13  15      220.55      241.61     26.44 o 
   7  13  15        5.37        9.74     21.66 o 
   8  13  15      286.49      320.46     40.91 o 
   1  14  15      206.93      180.34     37.56 o 
   2  14  15      426.73      517.61     45.35 o 
   3  14  15       32.64       20.64     23.31 o 
   4  14  15        1.56        8.93     23.01 o 
   5  14  15       29.81       22.88     21.94 o 
   6  14  15        0.92       -1.70     22.56 o 
   1  -5  16      140.53      154.79     36.62 o 
   2  -5  16      628.24      580.11     44.85 o 
   3  -5  16       15.93       51.11     32.73 o 
  -1  -4  16      766.08      920.82     51.38 o 
   0  -4  16        5.53       13.00     34.34 o 
   1  -4  16      902.99      920.65     49.90 o 
   2  -4  16      188.97      233.82     36.64 o 
   3  -4  16       42.71       41.26     31.49 o 
   4  -4  16      169.90      183.57     25.32 o 
  -2  -3  16      939.04     1076.83     54.29 o 
  -1  -3  16       38.23       52.18     35.32 o 
   0  -3  16       49.59       86.52     33.32 o 
   1  -3  16       58.12       82.22     35.41 o 
   2  -3  16      251.28      247.86     38.82 o 
   3  -3  16      291.90      316.58     35.89 o 
   4  -3  16       69.44       89.39     31.48 o 
   5  -3  16       73.77       79.45     31.69 o 
  -3  -2  16      636.57      714.83     48.74 o 
  -2  -2  16        0.01       21.82     33.75 o 
  -1  -2  16      905.98      873.12     50.56 o 
   0  -2  16     1121.51     1292.77     55.17 o 
   1  -2  16      154.96      229.19     38.74 o 
   2  -2  16      200.44      237.24     35.56 o 
   3  -2  16      366.52      401.53     38.20 o 
   4  -2  16      585.17      628.23     42.34 o 
   5  -2  16      628.63      563.39     42.18 o 
   6  -2  16        0.12       12.07     30.96 o 
  -3  -1  16        0.33        6.75     24.36 o 
  -2  -1  16      823.35      860.69     35.45 o 
  -1  -1  16       41.15       77.34     34.74 o 
   0  -1  16        0.10        4.59     33.41 o 
   1  -1  16      476.96      494.56     41.14 o 
   2  -1  16      385.97      506.71     42.45 o 
   3  -1  16      494.14      482.22     41.89 o 
   4  -1  16      139.89      217.42     33.28 o 
   5  -1  16       27.87       38.44     20.21 o 
   6  -1  16      190.11      157.36     36.55 o 
   7  -1  16      334.99      284.95     35.42 o 
  -3   0  16      513.10      515.10     54.66 o 
  -2   0  16       35.76       93.07     24.25 o 
  -1   0  16      358.61      331.95     38.25 o 
   0   0  16     1718.44     1934.19     63.39 o 
   1   0  16       53.70       93.22     34.11 o 
   2   0  16      143.54      161.68     35.60 o 
   3   0  16      753.46      635.31     44.53 o 
   4   0  16      167.87      212.44     32.72 o 
   5   0  16      864.05      838.93     44.50 o 
   6   0  16      229.13      235.62     35.21 o 
   7   0  16        3.04       -5.39     29.59 o 
  -3   1  16       38.61       33.17     23.76 o 
  -2   1  16      518.61      522.78     35.94 o 
  -1   1  16      180.88      183.03     25.66 o 
   0   1  16        0.45       26.28     31.35 o 
   1   1  16      103.59       98.12     32.75 o 
   2   1  16      242.77      242.88     33.33 o 
   3   1  16       77.30       98.39     33.11 o 
   4   1  16        1.01       30.80     30.00 o 
   5   1  16       42.98       69.10     28.11 o 
   6   1  16       24.97       44.39     28.98 o 
   7   1  16      211.30      173.68     32.03 o 
   8   1  16       34.83        9.51     29.28 o 
  -3   2  16       44.51       38.63     31.49 o 
  -2   2  16      374.39      322.95     28.49 o 
  -1   2  16     1091.21     1168.34     37.59 o 
   0   2  16      144.38      102.01     23.09 o 
   1   2  16      142.63      174.27     32.78 o 
   2   2  16       70.36       64.96     31.70 o 
   3   2  16      190.60      158.21     34.26 o 
   4   2  16     1712.62     1672.00     56.76 o 
   5   2  16       79.20      112.09     30.96 o 
   6   2  16      108.18       91.54     29.60 o 
   7   2  16       17.25        9.39     27.88 o 
   8   2  16       79.03       81.14     29.56 o 
  -3   3  16       19.84       18.76     23.73 o 
  -2   3  16     1199.38     1251.70     60.34 o 
  -1   3  16        8.12       26.38     23.91 o 
   0   3  16       55.48      143.58     30.08 o 
   1   3  16      715.95      752.20     44.35 o 
   2   3  16       64.93       51.32     28.81 o 
   3   3  16     1338.81     1461.29     52.73 o 
   4   3  16      275.38      222.55     33.72 o 
   5   3  16      197.61      177.07     32.83 o 
   6   3  16      469.65      474.76     25.46 o 
   7   3  16       16.38       16.60     26.62 o 
  -3   4  16        0.33      -24.02     38.51 o 
  -2   4  16       16.46       10.39     22.84 o 
  -1   4  16      102.74      101.71     23.88 o 
   0   4  16     1240.37     1481.95     39.59 o 
   1   4  16        2.86        4.78     21.29 o 
   2   4  16       25.49       46.07     30.57 o 
   3   4  16       36.18       46.77     31.52 o 
   4   4  16     1198.45     1147.47     47.98 o 
   5   4  16       24.55       24.37     30.27 o 
   6   4  16      348.95      296.70     33.63 o 
  -3   5  16      102.05       61.11     37.79 o 
  -2   5  16       14.70       35.60     23.91 o 
  -1   5  16      432.34      457.24     31.01 o 
   0   5  16        0.54       -0.30     17.11 o 
   1   5  16     1729.88     1838.15     32.46 o 
   2   5  16      693.20      819.37     45.60 o 
   3   5  16      397.94      402.17     37.62 o 
   4   5  16       81.01       53.14     32.49 o 
   5   5  16      753.17      744.54     44.75 o 
   6   5  16        1.82        8.17     28.61 o 
  -2   6  16        8.78        8.42     23.07 o 
  -1   6  16      190.36      189.58     20.31 o 
   0   6  16        1.92       -2.94     17.28 o 
   1   6  16      341.91      382.98     21.10 o 
   2   6  16       79.17       56.85     20.33 o 
   3   6  16      587.34      508.59     25.32 o 
   4   6  16      419.08      386.05     38.21 o 
   5   6  16        5.11        2.33     29.35 o 
   6   6  16        2.12       15.22     27.96 o 
   7   6  16        0.89       22.94     28.71 o 
  -2   7  16      139.79      100.61     36.99 o 
  -1   7  16      165.04      193.99     20.86 o 
   0   7  16       14.96       26.47     17.78 o 
   1   7  16       51.58       37.66     17.30 o 
   2   7  16      971.36     1041.62     41.96 o 
   3   7  16      809.57      814.14     31.63 o 
   4   7  16        0.15       -7.73     18.51 o 
   5   7  16      670.16      612.39     26.45 o 
   6   7  16      106.45      135.01     33.34 o 
   7   7  16      188.79      226.87     33.48 o 
  -2   8  16        5.94       13.50     23.29 o 
  -1   8  16      174.25      168.15     20.46 o 
   0   8  16      201.52      198.28     20.68 o 
   1   8  16      181.35      166.93     19.69 o 
   2   8  16        2.98       12.00     16.19 o 
   3   8  16        1.92        2.80     19.08 o 
   4   8  16     1034.56     1022.47     32.40 o 
   5   8  16      333.70      235.35     22.98 o 
   6   8  16        9.82       38.76     28.85 o 
   7   8  16       33.38       38.09     28.21 o 
  -2   9  16      223.11      267.54     39.88 o 
  -1   9  16        8.94        1.95     19.14 o 
   0   9  16        3.42       17.18     17.57 o 
   1   9  16       89.79       89.89     18.86 o 
   2   9  16       18.72       29.82     20.91 o 
   3   9  16      523.53      496.87     32.03 o 
   4   9  16      305.66      212.16     23.98 o 
   5   9  16        7.71        6.19     19.89 o 
   6   9  16      633.07      656.58     39.19 o 
   7   9  16       62.71       29.94     20.25 o 
   8   9  16       62.87       77.77     27.70 o 
  -1  10  16       15.38       16.69     19.10 o 
   0  10  16      406.49      413.46     50.12 o 
   1  10  16       16.73       21.23     22.41 o 
   2  10  16       15.24       10.99     21.54 o 
   3  10  16       12.04       16.65     21.18 o 
   4  10  16      421.56      369.71     26.65 o 
   5  10  16      186.45      166.23     23.31 o 
   6  10  16       53.13       29.92     20.68 o 
   7  10  16        4.31       25.29     20.51 o 
   8  10  16      593.84      611.12     39.67 o 
   9  10  16       24.66       53.61     27.85 o 
   0  11  16        3.63       -1.94     23.32 o 
   1  11  16       89.32      117.46     24.68 o 
   2  11  16      262.97      284.16     26.37 o 
   3  11  16      130.37      129.48     24.11 o 
   4  11  16      104.65       99.74     23.89 o 
   5  11  16       93.63       79.61     22.50 o 
   6  11  16      125.04      165.82     24.37 o 
   7  11  16      749.26      740.49     53.14 o 
   8  11  16        1.48       15.96     21.84 o 
   0  12  16        0.78        8.72     33.38 o 
   1  12  16      411.00      439.08     63.62 o 
   2  12  16       71.65       83.11     24.39 o 
   3  12  16       61.39       53.94     23.52 o 
   4  12  16      540.14      454.13     34.42 o 
   5  12  16       24.36       26.24     22.68 o 
   6  12  16      232.35      220.34     32.32 o 
   7  12  16        3.36       18.96     21.16 o 
   8  12  16      164.33      175.89     35.50 o 
   1  13  16      108.08      152.56     35.75 o 
   2  13  16      137.48      150.43     40.03 o 
   3  13  16      168.94      160.36     25.96 o 
   4  13  16       47.23       39.59     24.88 o 
   5  13  16       35.22       39.61     22.11 o 
   6  13  16       11.91       29.16     22.08 o 
   1  -3  17      507.22      605.54     45.12 o 
   2  -3  17       46.38       58.69     33.75 o 
   3  -3  17      159.29      132.16     34.21 o 
   4  -3  17      139.60      220.00     35.49 o 
  -1  -2  17      253.18      344.98     42.81 o 
   0  -2  17       12.77       21.48     34.46 o 
   1  -2  17       69.31      100.09     33.83 o 
   2  -2  17      623.29      587.01     45.46 o 
   3  -2  17       17.78       15.92     33.52 o 
   4  -2  17       71.81       72.09     31.62 o 
  -2  -1  17        2.48       -1.92     32.72 o 
  -1  -1  17      806.51      889.54     50.77 o 
   0  -1  17        0.13      -11.19     34.71 o 
   1  -1  17      473.27      606.05     43.73 o 
   2  -1  17       11.14       65.26     33.57 o 
   3  -1  17       28.68       29.04     30.46 o 
   4  -1  17      963.31      903.82     48.15 o 
   5  -1  17        0.20       20.24     21.97 o 
  -2   0  17      955.41     1062.53     52.70 o 
  -1   0  17      169.09      158.53     36.70 o 
   0   0  17        0.96        1.85     35.73 o 
   1   0  17       98.09      109.75     35.57 o 
   2   0  17      200.13      174.68     36.69 o 
   3   0  17      822.26      784.22     49.81 o 
   4   0  17        6.58        0.70     30.64 o 
   5   0  17        4.22       -8.83     32.10 o 
   6   0  17      253.24      237.01     36.99 o 
  -3   1  17       25.46       31.05     29.52 o 
  -2   1  17       28.57       24.38     24.56 o 
  -1   1  17      920.95     1006.20     52.74 o 
   0   1  17      201.49      223.75     38.43 o 
   1   1  17      267.00      254.65     38.94 o 
   2   1  17        1.21       30.61     34.58 o 
   3   1  17       96.35       80.87     32.44 o 
   4   1  17      254.82      253.46     36.62 o 
   5   1  17      846.39      778.48     45.54 o 
   6   1  17        0.78        4.22     29.86 o 
   7   1  17       10.68       21.17     29.27 o 
  -3   2  17      317.90      434.27     41.03 o 
  -2   2  17       16.96       32.38     24.35 o 
  -1   2  17       45.05       67.41     24.73 o 
   0   2  17        0.03       10.16     31.77 o 
   1   2  17      303.49      272.44     38.78 o 
   2   2  17      553.57      597.43     43.73 o 
   3   2  17        1.03      -12.73     32.85 o 
   4   2  17       67.65       74.26     33.95 o 
   5   2  17      199.40      114.66     31.69 o 
   6   2  17       55.57       66.17     30.60 o 
   7   2  17      146.35      151.20     32.44 o 
   8   2  17       49.79       76.34     30.06 o 
  -2   3  17      297.22      270.42     29.13 o 
  -1   3  17      235.15      244.65     29.05 o 
   0   3  17     1214.50     1381.65     40.07 o 
   1   3  17     1150.15     1263.09     54.19 o 
   2   3  17       94.39       95.81     31.99 o 
   3   3  17        3.37       27.42     30.47 o 
   4   3  17       58.98       44.04     31.24 o 
   5   3  17       12.26       15.10     30.55 o 
   6   3  17      155.74      170.47     31.96 o 
   7   3  17      232.70      208.73     33.10 o 
  -2   4  17      458.96      423.52     30.95 o 
  -1   4  17       23.10       -5.60     23.89 o 
   0   4  17        4.45       28.37     23.90 o 
   1   4  17        5.47       53.03     31.61 o 
   2   4  17     1514.28     1521.27     57.13 o 
   3   4  17     1455.70     1587.55     57.97 o 
   4   4  17       52.58       45.92     32.12 o 
   5   4  17       30.16       33.23     28.96 o 
   6   4  17      226.04      240.75     33.03 o 
  -2   5  17        6.83       18.76     23.33 o 
  -1   5  17      220.47      279.66     27.50 o 
   0   5  17        8.24       30.37     24.27 o 
   1   5  17        9.96       22.79     23.98 o 
   2   5  17        1.46        7.29     32.16 o 
   3   5  17       65.48       57.89     32.38 o 
   4   5  17      647.37      638.39     43.55 o 
   5   5  17      200.36      170.65     34.88 o 
   6   5  17       84.03       96.84     32.91 o 
  -2   6  17      317.32      389.46     39.57 o 
  -1   6  17       53.51       66.74     18.80 o 
   0   6  17        2.59        0.15     18.36 o 
   1   6  17      400.24      395.27     21.86 o 
   2   6  17        4.07       -4.18     33.26 o 
   3   6  17      639.41      671.78     45.03 o 
   4   6  17        4.05       -0.59     32.48 o 
   5   6  17      122.57      104.54     32.48 o 
   6   6  17     1292.84     1284.25     53.62 o 
   7   6  17      126.89      149.31     34.13 o 
  -2   7  17        0.77        4.21     33.39 o 
  -1   7  17        4.85       23.43     19.31 o 
   0   7  17      503.25      502.45     30.68 o 
   1   7  17      116.47      110.42     18.74 o 
   2   7  17       33.30       19.91     21.13 o 
   3   7  17      266.54      268.80     24.20 o 
   4   7  17       34.49       38.70     34.86 o 
   5   7  17     1111.53      988.25     50.26 o 
   6   7  17      204.69      161.30     34.68 o 
   7   7  17       30.39       32.19     30.06 o 
  -1   8  17       28.37       18.94     18.86 o 
   0   8  17        5.34        2.59     19.18 o 
   1   8  17      216.93      176.26     19.93 o 
   2   8  17      442.30      458.13     27.02 o 
   3   8  17       47.05       30.68     20.94 o 
   4   8  17        2.55       -0.75     20.04 o 
   5   8  17       36.47       30.97     33.41 o 
   6   8  17       95.18       97.23     32.60 o 
   7   8  17     1037.45      933.65     48.51 o 
  -1   9  17      147.73      158.46     26.93 o 
   0   9  17      189.91      179.69     21.58 o 
   1   9  17       96.93      103.50     24.85 o 
   2   9  17       78.89       71.74     22.60 o 
   3   9  17       22.01       36.35     21.07 o 
   4   9  17      279.55      228.00     23.79 o 
   5   9  17       41.39       33.33     20.23 o 
   6   9  17      337.25      258.94     29.70 o 
   7   9  17       24.96       41.16     33.43 o 
  -1  10  17      109.53      121.72     36.08 o 
   0  10  17       10.95       12.71     22.84 o 
   1  10  17        9.44       27.94     24.16 o 
   2  10  17       21.81       21.14     22.56 o 
   3  10  17      585.95      526.09     42.24 o 
   4  10  17       60.07       31.48     22.64 o 
   5  10  17       55.88       27.22     21.06 o 
   6  10  17       25.01        9.41     21.33 o 
   7  10  17       82.03       77.62     22.77 o 
   0  11  17      859.85     1023.43     53.69 o 
   1  11  17       49.44       27.10     23.90 o 
   2  11  17      109.20      107.76     24.95 o 
   3  11  17       47.87       69.25     22.76 o 
   4  11  17        2.21        6.72     22.30 o 
   5  11  17      328.92      276.02     26.15 o 
   6  11  17        2.05       -0.01     20.74 o 
   7  11  17       48.26       55.61     22.13 o 
   2  12  17      158.30      194.18     42.15 o 
   3  12  17       59.97       48.91     23.40 o 
   4  12  17        0.56        3.28     21.97 o 
   5  12  17       92.21       83.01     23.61 o 
   6  12  17       20.17       26.14     28.67 o 
   2  -1  18      846.74     1010.11     52.01 o 
   3  -1  18        5.24        8.15     30.84 o 
   4  -1  18        0.81       23.51     31.45 o 
   5  -1  18        1.52       28.90     29.73 o 
   0   0  18      132.94      114.42     36.97 o 
   1   0  18      849.57      975.23     52.58 o 
   2   0  18        4.36       -2.37     33.46 o 
   3   0  18      285.84      270.20     39.51 o 
   4   0  18      211.84      189.58     36.88 o 
   5   0  18      198.21      152.07     35.11 o 
   0   1  18        2.53       23.45     33.74 o 
   1   1  18      155.87      184.45     38.26 o 
   2   1  18      838.52      948.75     51.60 o 
   3   1  18       72.26       90.25     36.09 o 
   4   1  18       84.87       41.98     34.44 o 
   5   1  18        8.17       31.51     31.51 o 
   6   1  18       35.82       30.94     32.63 o 
  -1   2  18      298.64      316.75     41.74 o 
   0   2  18       76.02       83.27     36.73 o 
   1   2  18      744.86      887.39     52.38 o 
   2   2  18        9.02       55.20     34.09 o 
   3   2  18       13.75        9.13     33.01 o 
   4   2  18      785.22      685.65     46.29 o 
   5   2  18      305.79      316.54     36.28 o 
   6   2  18        1.30        3.66     30.25 o 
  -1   3  18       48.58       83.10     34.15 o 
   0   3  18       13.73       12.50     33.04 o 
   1   3  18      156.27      156.31     35.88 o 
   2   3  18      357.84      389.07     41.31 o 
   3   3  18       57.83       56.03     31.30 o 
   4   3  18       43.90       46.76     32.00 o 
   5   3  18      109.58       68.31     32.46 o 
   6   3  18      209.47      175.59     33.53 o 
  -1   4  18        3.20      -18.32     31.36 o 
   0   4  18      567.88      589.34     32.97 o 
   1   4  18      221.16      225.84     38.85 o 
   2   4  18       77.64      131.75     37.21 o 
   3   4  18       38.38       34.51     33.39 o 
   4   4  18      256.80      247.50     37.03 o 
   5   4  18     1677.02     1610.72     58.63 o 
   6   4  18      315.79      269.90     36.57 o 
  -1   5  18      160.49      220.02     37.78 o 
   0   5  18        7.10       24.82     23.72 o 
   1   5  18       28.69       39.73     31.61 o 
   2   5  18     1135.47     1050.19     53.37 o 
   3   5  18      272.01      192.74     39.80 o 
   4   5  18      390.61      342.72     39.70 o 
   5   5  18       28.68       30.23     30.97 o 
   6   5  18       93.82       83.34     32.64 o 
  -1   6  18      108.27      102.72     35.37 o 
   0   6  18        1.09      -20.99     24.14 o 
   1   6  18      150.21      172.66     25.86 o 
   2   6  18       78.79       67.91     36.62 o 
   3   6  18      170.77      116.27     35.53 o 
   4   6  18       23.77       15.62     31.67 o 
   5   6  18      248.65      211.39     36.79 o 
   6   6  18       93.68       60.23     33.20 o 
  -1   7  18        0.20        1.34     21.75 o 
   0   7  18        0.39        4.73     18.38 o 
   1   7  18      179.28      172.93     25.31 o 
   2   7  18        1.09       26.61     35.98 o 
   3   7  18      432.00      360.00     43.64 o 
   4   7  18       49.34        6.75     34.35 o 
   5   7  18      308.35      263.03     38.71 o 
   6   7  18      165.47      190.18     36.77 o 
   7   7  18      257.68      272.01     37.12 o 
   0   8  18      329.04      301.45     22.91 o 
   1   8  18       53.80       43.21     19.43 o 
   2   8  18        3.11       10.72     21.88 o 
   3   8  18       66.52      102.91     38.07 o 
   4   8  18       65.94        1.95     34.94 o 
   5   8  18      980.61      890.06     50.60 o 
   6   8  18        0.09       13.82     31.59 o 
   7   8  18       97.99       68.97     33.09 o 
   0   9  18        6.26       26.88     33.59 o 
   1   9  18       58.86       66.98     30.74 o 
   2   9  18      102.34      101.96     37.40 o 
   3   9  18       65.42       85.97     22.01 o 
   4   9  18      286.88      256.40     25.59 o 
   5   9  18        1.49        7.06     34.84 o 
   6   9  18       41.64        0.22     32.81 o 
   7   9  18       11.15       24.56     31.13 o 
   1  10  18      129.75       97.62     33.49 o 
   2  10  18        0.39        2.90     22.43 o 
   3  10  18      117.67      137.99     24.59 o 
   4  10  18       32.63       25.51     21.53 o 
   5  10  18       98.70      100.77     23.72 o 
   6  10  18      409.47      388.51     27.29 o 
   3  11  18      218.37      205.74     35.33 o 
   4  11  18       11.44       -3.84     29.07 o 
   5  11  18        8.90       29.41     28.15 o 
   6  11  18      102.47      114.61     32.45 o 
   3   2  19       13.00       -8.09     32.15 o 
   4   2  19      309.96      221.01     37.00 o 
   5   2  19        1.64       21.86     32.94 o 
   2   3  19       22.79       54.06     33.18 o 
   3   3  19      527.96      511.94     43.62 o 
   4   3  19     1106.28     1071.57     54.20 o 
   5   3  19       98.53       87.94     34.02 o 
   6   3  19      124.89      179.38     36.60 o 
   2   4  19        3.03       -8.03     35.82 o 
   3   4  19       58.79       56.19     35.44 o 
   4   4  19       68.09       71.10     35.44 o 
   5   4  19       83.49       80.04     33.91 o 
   6   4  19      507.30      467.16     41.60 o 
   2   5  19      270.69      249.47     39.34 o 
   3   5  19        3.53       64.85     34.07 o 
   4   5  19      685.29      590.43     46.12 o 
   5   5  19      336.11      308.82     39.92 o 
   6   5  19      116.39      118.78     33.17 o 
   2   6  19      327.21      332.34     40.61 o 
   3   6  19       51.64       42.20     35.91 o 
   4   6  19      639.51      520.69     45.60 o 
   5   6  19      225.61      181.98     38.19 o 
   6   6  19     1096.55     1011.19     51.88 o 
   1   7  19       44.74       61.32     34.98 o 
   3   7  19       42.05       34.53     36.95 o 
   4   7  19        0.92       35.23     35.68 o 
   5   7  19      192.25      147.38     36.16 o 
   6   7  19       34.36       19.80     34.38 o 
   1   8  19        3.58       -0.33     32.84 o 
   2   9  19       11.19       -0.51     29.74 o 
   3  10  19      557.62      494.51     41.45 o 
   4  10  19       98.60       44.37     28.75 o 
                                                 
